# Supplementary material for: Polydim-I antimicrobial activity against MDR bacteria and its model membrane interaction
Source: PLoS One. 2017 Jun 1;12(6):e0178785. doi: 10.1371/journal.pone.0178785 (PMC5453574; doi:10.1371/journal.pone.0178785)
Supplement: S3 Table — (XLSX) [file pone.0178785.s003.xlsx]

## Sheet: Plan1
S3 Table . Raw data from the CD spectra acquisition for Polydim-I in the different environments.
Wavelength	Buffer	TFE (40%)	SDS	AZO
(nm)				250ug/ml
260	-0.20053	-0.09463	-0.3013	-0.5111
259.8	-0.20033	-0.16536	-0.28035	-0.51758
259.6	-0.17965	-0.17593	-0.20887	-0.54698
259.4	-0.16549	-0.18745	-0.17321	-0.43375
259.2	-0.16929	-0.14117	-0.14211	-0.41916
259	-0.17803	-0.11483	-0.18731	-0.44276
258.8	-0.13114	-0.17389	-0.27856	-0.52289
258.6	-0.13586	-0.21471	-0.33325	-0.62188
258.4	-0.09632	-0.2099	-0.28296	-0.67029
258.2	-0.04443	-0.26546	-0.26531	-0.7371
258	-0.06442	-0.26957	-0.24134	-0.75044
257.8	0.00223	-0.27741	-0.15919	-0.7352
257.6	-0.04868	-0.37234	-0.2375	-0.83955
257.4	-0.02168	-0.36129	-0.20968	-0.84939
257.2	0.00301	-0.2844	-0.17169	-0.85277
257	-0.12111	-0.29782	-0.28605	-0.90049
256.8	-0.21737	-0.29924	-0.30272	-0.83694
256.6	-0.22302	-0.22374	-0.33697	-0.77035
256.4	-0.21915	-0.29759	-0.40198	-0.85206
256.2	-0.11007	-0.3087	-0.34543	-0.84226
256	-0.07192	-0.34585	-0.31283	-0.91629
255.8	-0.07994	-0.36082	-0.333	-0.95872
255.6	-0.08237	-0.39583	-0.23645	-0.9477
255.4	-0.1368	-0.39348	-0.24767	-0.94075
255.2	-0.1724	-0.373	-0.34817	-1.01385
255	-0.17921	-0.36062	-0.4149	-1.02579
254.8	-0.1789	-0.35836	-0.46189	-1.04651
254.6	-0.22099	-0.3602	-0.55024	-1.13259
254.4	-0.17546	-0.34765	-0.48155	-1.17439
254.2	-0.17344	-0.3673	-0.43422	-1.15147
254	-0.19318	-0.38273	-0.47892	-1.20486
253.8	-0.24607	-0.35634	-0.56015	-1.12855
253.6	-0.20211	-0.31365	-0.55455	-1.11073
253.4	-0.15991	-0.34846	-0.58473	-1.11747
253.2	-0.13432	-0.38699	-0.57666	-1.10787
253	-0.07878	-0.40503	-0.47994	-1.17838
252.8	-0.0708	-0.45861	-0.42694	-1.15965
252.6	-0.14311	-0.5019	-0.4046	-1.16343
252.4	-0.19314	-0.41898	-0.37999	-1.20338
252.2	-0.25236	-0.46555	-0.46194	-1.18993
252	-0.32838	-0.53047	-0.5162	-1.20643
251.8	-0.35691	-0.53828	-0.60754	-1.24798
251.6	-0.36936	-0.56939	-0.67614	-1.26258
251.4	-0.38802	-0.59265	-0.71502	-1.34753
251.2	-0.37038	-0.55175	-0.72959	-1.38174
251	-0.39899	-0.55108	-0.72949	-1.43351
250.8	-0.36019	-0.5581	-0.74299	-1.34973
250.6	-0.25019	-0.57444	-0.6457	-1.35887
250.4	-0.20011	-0.5531	-0.61991	-1.3946
250.2	-0.13266	-0.50379	-0.63233	-1.3926
250	-0.17371	-0.48454	-0.70044	-1.43028
249.8	-0.19934	-0.5412	-0.78265	-1.4385
249.6	-0.22774	-0.53139	-0.84097	-1.40939
249.4	-0.22577	-0.5778	-0.80183	-1.42168
249.2	-0.22518	-0.58817	-0.74786	-1.47355
249	-0.25497	-0.58735	-0.80647	-1.61233
248.8	-0.32078	-0.7179	-0.81403	-1.72714
248.6	-0.33167	-0.80549	-0.87445	-1.73461
248.4	-0.38559	-0.85679	-0.93277	-1.81012
248.2	-0.33842	-0.89974	-0.91437	-1.81565
248	-0.36941	-0.87692	-0.90146	-1.79663
247.8	-0.3668	-0.82421	-0.87695	-1.83221
247.6	-0.402	-0.82808	-0.87709	-1.86343
247.4	-0.50211	-0.89968	-0.98987	-1.87476
247.2	-0.49538	-0.94803	-1.02071	-1.94948
247	-0.5229	-0.9489	-1.14032	-2.07284
246.8	-0.52605	-0.97699	-1.21462	-2.19735
246.6	-0.49787	-0.98119	-1.21161	-2.26068
246.4	-0.50892	-0.96232	-1.273	-2.32764
246.2	-0.51985	-1.02248	-1.28153	-2.3381
246	-0.52722	-1.08913	-1.36597	-2.3906
245.8	-0.54605	-1.15274	-1.41201	-2.45186
245.6	-0.61357	-1.23528	-1.42702	-2.50632
245.4	-0.66386	-1.26319	-1.49413	-2.6124
245.2	-0.65723	-1.30877	-1.45806	-2.71477
245	-0.64265	-1.37202	-1.42896	-2.80532
244.8	-0.58661	-1.46419	-1.45474	-2.88192
244.6	-0.56786	-1.56841	-1.49454	-2.87368
244.4	-0.59176	-1.67083	-1.58243	-2.83349
244.2	-0.72706	-1.76506	-1.71014	-2.98389
244	-0.87872	-1.85506	-1.92576	-3.11789
243.8	-1.03676	-1.89271	-2.06624	-3.1448
243.6	-1.10364	-1.97176	-2.1611	-3.29332
243.4	-1.1067	-1.97458	-2.32334	-3.39495
243.2	-0.9946	-1.99945	-2.31468	-3.37464
243	-0.90437	-2.02907	-2.26159	-3.56527
242.8	-0.85393	-2.08227	-2.3325	-3.67546
242.6	-0.90168	-2.15298	-2.3737	-3.74375
242.4	-0.91654	-2.20735	-2.3956	-3.82216
242.2	-1.01581	-2.2945	-2.55407	-3.8775
242	-1.09953	-2.35901	-2.64904	-3.98192
241.8	-1.09379	-2.47714	-2.72889	-4.0915
241.6	-1.19935	-2.62533	-2.86768	-4.18371
241.4	-1.25966	-2.73848	-2.94446	-4.36795
241.2	-1.30852	-2.82734	-3.05114	-4.51833
241	-1.44855	-3.02106	-3.14607	-4.68041
240.8	-1.44531	-3.04503	-3.16012	-4.80275
240.6	-1.47104	-3.19313	-3.31575	-4.82547
240.4	-1.45285	-3.36222	-3.44927	-4.90131
240.2	-1.50491	-3.49593	-3.61705	-4.99953
240	-1.60074	-3.61714	-3.78768	-5.1006
239.8	-1.68967	-3.74164	-3.86916	-5.24359
239.6	-1.79244	-3.84057	-3.93523	-5.34777
239.4	-1.83311	-3.88982	-4.0207	-5.49831
239.2	-1.90548	-3.95223	-4.10417	-5.63257
239	-1.86427	-4.06675	-4.17389	-5.80088
238.8	-1.91727	-4.11089	-4.31854	-5.95283
238.6	-1.92376	-4.27189	-4.42168	-6.11303
238.4	-1.8431	-4.48679	-4.49307	-6.30661
238.2	-1.92549	-4.6711	-4.69035	-6.51074
238	-2.03776	-4.94722	-4.85048	-6.67464
237.8	-2.097	-5.06282	-4.95882	-6.82521
237.6	-2.21488	-5.26238	-5.13631	-6.96897
237.4	-2.24095	-5.47186	-5.22005	-7.01945
237.2	-2.28503	-5.65424	-5.32578	-7.21698
237	-2.36998	-5.8397	-5.48955	-7.42342
236.8	-2.43961	-6.06154	-5.73193	-7.66645
236.6	-2.48062	-6.20102	-5.93071	-7.84766
236.4	-2.60125	-6.30112	-6.10981	-7.96965
236.2	-2.59782	-6.52984	-6.25107	-8.18763
236	-2.66021	-6.68137	-6.40858	-8.24261
235.8	-2.75547	-6.77144	-6.62325	-8.40604
235.6	-2.75829	-6.89421	-6.83415	-8.5178
235.4	-2.8561	-7.082	-7.02388	-8.59048
235.2	-2.93448	-7.24324	-7.22331	-8.73514
235	-2.93776	-7.48728	-7.31499	-8.99994
234.8	-3.07705	-7.74425	-7.51498	-9.20723
234.6	-3.09364	-7.93978	-7.5878	-9.59142
234.4	-3.09263	-8.1311	-7.75702	-9.77957
234.2	-3.15124	-8.36862	-7.97867	-9.80691
234	-3.12933	-8.62524	-8.10958	-9.9985
233.8	-3.29036	-8.93679	-8.42437	-10.0861
233.6	-3.38783	-9.06138	-8.73126	-10.2589
233.4	-3.48203	-9.26847	-8.99735	-10.4861
233.2	-3.59952	-9.38119	-9.25952	-10.6671
233	-3.56235	-9.61531	-9.38077	-10.9204
232.8	-3.68099	-9.8591	-9.53337	-11.0589
232.6	-3.82628	-10.0742	-9.71072	-11.2743
232.4	-3.85122	-10.3834	-9.88911	-11.4515
232.2	-3.97677	-10.5864	-10.1581	-11.6207
232	-3.97829	-10.907	-10.3333	-11.8694
231.8	-3.94874	-11.2158	-10.5187	-12.013
231.6	-4.05077	-11.4189	-10.6721	-12.2291
231.4	-4.06576	-11.6241	-10.8519	-12.2953
231.2	-4.06832	-11.7653	-11.0636	-12.4236
231	-4.08663	-11.8804	-11.2606	-12.6441
230.8	-4.10671	-12.0704	-11.4218	-12.622
230.6	-4.22582	-12.2599	-11.61	-12.8737
230.4	-4.31507	-12.46	-11.8444	-12.9803
230.2	-4.37095	-12.6013	-12.0534	-13.189
230	-4.48505	-12.8343	-12.2883	-13.5518
229.8	-4.47555	-13.0436	-12.4493	-13.737
229.6	-4.52701	-13.2473	-12.6219	-13.9328
229.4	-4.66434	-13.5441	-12.8414	-13.8856
229.2	-4.80392	-13.7639	-13.0806	-13.9625
229	-4.92429	-13.8912	-13.382	-14.0882
228.8	-4.93656	-14.0247	-13.5707	-14.4159
228.6	-5.06311	-14.1677	-13.7779	-14.6069
228.4	-5.06734	-14.3196	-13.934	-14.6839
228.2	-5.1675	-14.5277	-14.0989	-14.6973
228	-5.27976	-14.7829	-14.269	-14.5391
227.8	-5.32932	-15.03	-14.401	-14.622
227.6	-5.29312	-15.1564	-14.3883	-14.8803
227.4	-5.2654	-15.2136	-14.6324	-15.1026
227.2	-5.33483	-15.3533	-14.8418	-15.2223
227	-5.38209	-15.4201	-14.977	-15.1624
226.8	-5.61336	-15.5035	-15.3775	-15.1328
226.6	-5.83516	-15.6206	-15.4867	-15.2032
226.4	-5.95953	-15.6404	-15.6587	-15.3674
226.2	-5.99949	-15.6106	-15.8813	-15.5005
226	-5.89702	-15.8141	-15.8985	-15.7668
225.8	-5.81547	-15.9582	-16.0177	-15.9176
225.6	-5.81204	-16.0609	-15.9876	-16.0041
225.4	-5.81575	-16.21	-15.902	-16.188
225.2	-5.78863	-16.2994	-15.9403	-16.2508
225	-5.9603	-16.2549	-16.0869	-16.1684
224.8	-5.94215	-16.4496	-16.2932	-16.2206
224.6	-5.88514	-16.641	-16.4385	-16.119
224.4	-6.13162	-16.6884	-16.6163	-15.9711
224.2	-6.12905	-16.8694	-16.6348	-15.8664
224	-6.20699	-16.7712	-16.6747	-15.7384
223.8	-6.29323	-16.7403	-16.7047	-15.7302
223.6	-6.36436	-16.7835	-16.7277	-15.8128
223.4	-6.5563	-16.7067	-16.8384	-15.9138
223.2	-6.55968	-16.6537	-16.8844	-15.9986
223	-6.54413	-16.7914	-17.0401	-16.0755
222.8	-6.64752	-16.7794	-17.1543	-15.8968
222.6	-6.65692	-16.8691	-17.4204	-15.9316
222.4	-6.63226	-16.9135	-17.4515	-16.0081
222.2	-6.74533	-16.7054	-17.5115	-16.0474
222	-6.81142	-16.4882	-17.458	-16.1766
221.8	-6.69726	-16.4535	-17.2823	-16.1043
221.6	-6.56607	-16.4467	-17.109	-15.8985
221.4	-6.58012	-16.4956	-17.1443	-15.6587
221.2	-6.62782	-16.6726	-17.2568	-15.4766
221	-6.62626	-16.5981	-17.2758	-15.4317
220.8	-6.78721	-16.441	-17.3435	-15.571
220.6	-6.87416	-16.4317	-17.4085	-15.6912
220.4	-6.80816	-16.3842	-17.3999	-15.697
220.2	-6.71052	-16.3539	-17.2974	-15.6918
220	-6.7609	-16.2695	-17.2602	-15.6275
219.8	-6.84222	-16.1962	-17.1588	-15.6262
219.6	-6.81387	-16.0889	-17.026	-15.5513
219.4	-6.98819	-16.0133	-17.0341	-15.5604
219.2	-7.05625	-16.0938	-17.1273	-15.3757
219	-7.23998	-16.2131	-17.1962	-15.298
218.8	-7.25615	-16.2016	-17.1717	-15.4
218.6	-7.176	-16.2335	-17.0067	-15.1985
218.4	-7.15876	-16.1579	-16.9995	-15.1768
218.2	-7.01883	-16.1192	-16.9958	-15.3215
218	-7.07327	-16.0044	-17.0352	-15.136
217.8	-7.21069	-15.9096	-17.091	-14.9368
217.6	-7.40119	-15.9591	-17.0115	-14.9295
217.4	-7.48297	-15.8492	-17.049	-14.6042
217.2	-7.41568	-15.9021	-16.9145	-14.2951
217	-7.43444	-15.8096	-16.9228	-14.4403
216.8	-7.41471	-15.5923	-16.9444	-14.5041
216.6	-7.37526	-15.3115	-16.9144	-14.3192
216.4	-7.35748	-15.1562	-16.9556	-14.3881
216.2	-7.35508	-15.0813	-16.9663	-14.2451
216	-7.44753	-15.2969	-16.9303	-14.0671
215.8	-7.64487	-15.5265	-16.9229	-13.7251
215.6	-7.75182	-15.6272	-16.9628	-13.3744
215.4	-7.74017	-15.6558	-16.855	-13.1259
215.2	-7.58604	-15.543	-16.6876	-13.392
215	-7.57589	-15.3745	-16.6839	-13.6686
214.8	-7.55033	-15.2422	-16.6387	-13.9055
214.6	-7.67769	-15.2644	-16.7465	-14.0311
214.4	-7.93297	-15.4203	-16.935	-13.6162
214.2	-7.99727	-15.5216	-17.0673	-13.3408
214	-8.20323	-15.5477	-17.1546	-13.0219
213.8	-8.28256	-15.4929	-17.2273	-12.9751
213.6	-8.19309	-15.3249	-17.2622	-13.0836
213.4	-8.33733	-15.0982	-17.1997	-12.8881
213.2	-8.34112	-15.1818	-17.1611	-12.7752
213	-8.49166	-15.2754	-17.1159	-12.7821
212.8	-8.81369	-15.3173	-17.0621	-12.8653
212.6	-8.8944	-15.5903	-17.0161	-12.7209
212.4	-8.86156	-15.7034	-16.9722	-13.1013
212.2	-8.77763	-15.6971	-16.9008	-13.0273
212	-8.73709	-15.7888	-17.0424	-12.5959
211.8	-8.80472	-15.8005	-17.2436	-12.4548
211.6	-9.0583	-15.7511	-17.4028	-12.4803
211.4	-9.22438	-15.8453	-17.4966	-12.4352
211.2	-9.4347	-15.8876	-17.5472	-12.8268
211	-9.51672	-16.0203	-17.6264	-12.6174
210.8	-9.59167	-16.141	-17.7286	-13.1011
210.6	-9.79044	-16.1585	-17.6569	-13.3273
210.4	-10.0901	-16.0949	-17.7587	-13.2608
210.2	-10.3421	-15.9143	-17.9443	-13.6232
210	-10.7056	-15.704	-17.9786	-13.8515
209.8	-10.8469	-15.7622	-18.2681	-13.7029
209.6	-10.8853	-15.7835	-18.5828	-13.6724
209.4	-11.0921	-15.7673	-18.6432	-13.6377
209.2	-11.1701	-15.9507	-18.7859	-13.2838
209	-11.4602	-15.9998	-18.8345	-12.9555
208.8	-11.6564	-16.0819	-18.678	-12.5251
208.6	-11.6597	-16.1997	-18.6524	-12.4732
208.4	-11.9095	-16.3362	-18.8173	-12.1726
208.2	-12.3032	-16.3059	-18.8387	-12.2111
208	-12.684	-15.9062	-18.9899	-12.4816
207.8	-12.9391	-15.6905	-19.0957	-12.3545
207.6	-13.0957	-15.4164	-18.9134	-12.7895
207.4	-13.0754	-15.2123	-18.8393	-12.5813
207.2	-13.2664	-15.1131	-18.5584	-11.3655
207	-13.613	-15.0994	-18.2808	-11.1555
206.8	-14.0021	-15.113	-18.0731	-10.3451
206.6	-14.5157	-14.8923	-17.949	-10.1541
206.4	-14.6421	-14.8559	-17.8301	-10.5081
206.2	-15.019	-14.6029	-17.725	-11.189
206	-15.2369	-14.3066	-17.4286	-10.7413
205.8	-15.3855	-13.9955	-17.093	-10.202
205.6	-15.496	-13.75	-16.5703	-10.7559
205.4	-15.6943	-13.3406	-16.1548	-10.0014
205.2	-15.9253	-13.2001	-15.7361	-9.33073
205	-16.0817	-12.8232	-15.2872	-9.43076
204.8	-16.2597	-12.4671	-14.8879	-8.47603
204.6	-16.3283	-12.2607	-14.4074	-8.17098
204.4	-16.6017	-11.9812	-14.1028	-8.15865
204.2	-16.9701	-11.4918	-13.6475	-7.71919
204	-17.3519	-11.1361	-13.1239	-6.92173
203.8	-17.6271	-10.4027	-12.4967	-5.63781
203.6	-17.7816	-9.81251	-11.8053	-5.39683
203.4	-18.0633	-9.34901	-11.1451	-4.3391
203.2	-18.4932	-8.95789	-10.4601	-2.91334
203	-18.8346	-8.60381	-9.88969	-2.40829
202.8	-18.7423	-8.20729	-9.12852	-2.02756
202.6	-18.6466	-7.8164	-8.56981	-0.92347
202.4	-18.3824	-7.20872	-7.78492	-1.32972
202.2	-18.4104	-6.66854	-7.19168	-1.96036
202	-18.8317	-6.03604	-6.48913	-2.3694
201.8	-19.2707	-5.36447	-5.47409	-2.98549
201.6	-19.6138	-4.72994	-4.62526	-5.98825
201.4	-19.61	-4.1452	-3.66121	-4.09327
201.2	-19.9123	-3.68624	-2.73351	-2.52399
201	-20.0089	-3.19006	-1.97668	-2.72716
200.8	-19.7277	-2.83427	-1.19688	0.32872
200.6	-19.9352	-2.2563	-0.3821	3.20729
200.4	-20.1526	-1.6794	0.14183	4.39176
200.2	-19.8897	-1.02392	1.30372	5.57714
200	-19.8599	-0.21816	2.47942	7.34597
199.8	-19.963	0.55962	3.81533
199.6	-19.6846	1.44597	5.16219
199.4	-19.7801	2.2543	6.46656
199.2	-20.2466	3.00201	7.12894
199	-20.5201	3.61115	7.82027
198.8	-20.4726	3.9675	9.02241
198.6	-20.532	4.4622	10.2561
198.4	-20.3301	5.07506	11.4263
198.2	-19.7401	5.53739	12.7996
198	-19.715	6.18837	13.609
197.8	-19.4653	6.79205	14.3999
197.6	-18.7609	7.3235	15.5512
197.4	-18.6133	7.94527	16.4894
197.2	-18.3047	8.57049	17.6631
197	-17.8705	9.04248	18.6206
196.8	-17.7516	9.40665	19.4868
196.6	-17.7993	9.74723	20.0568
196.4	-17.6772	10.0056	20.737
196.2	-17.3745	10.2836	21.487
196	-17.4404	10.7378	22.3137
195.8	-17.0475	11.3635	23.4512
195.6	-16.9284	11.9573	24.4998
195.4	-16.0728	12.5726	25.3858
195.2	-15.1122	13.2332	26.0117
195	-14.9935	13.7361	26.6332
194.8	-13.5136	14.095	27.1273
194.6	-12.9843	14.3214	27.6289
194.4	-13.1344	14.398	27.8875
194.2	-12.817	14.28	28.1721
194	-12.6328	14.3528	28.4263
193.8	-13.3177	14.743	28.825
193.6	-12.7448	15.1163	29.0463
193.4	-12.2646	15.578	29.8301
193.2	-12.2136	15.8679	30.1839
193	-10.7426	16.0837	30.4784
192.8	-9.95109	16.0192	30.778
192.6	-9.69319	16.1208	30.8146
192.4	-8.72493	16.2032	31.688
192.2	-8.25275	16.0345	32.0695
192	-8.9116	16.1517	32.4204
191.8	-8.38598	16.2863	32.8621
191.6	-8.43111	16.1305	32.3406
191.4	-9.6711	16.0702	32.0331
191.2	-8.99896	16.1434	31.4035
191	-8.25272	15.9927	30.8243
190.8	-7.28397	16.1746	30.3058
190.6	-5.33006	16.3197	30.0214
190.4	-4.98971	16.1608	30.2482
190.2	-5.79145	16.0785	30.8867
190	-6.12695	15.6685	31.4426
