# Supplementary material for: Polydim-I antimicrobial activity against MDR bacteria and its model membrane interaction
Source: PLoS One. 2017 Jun 1;12(6):e0178785. doi: 10.1371/journal.pone.0178785 (PMC5453574; doi:10.1371/journal.pone.0178785)
Supplement: S4 Table — (XLSX) [file pone.0178785.s004.xlsx]

## Sheet: Plan1
S 4 Table. Raw data from the FTIR spectra acquisition for Polydim-I in the different environments.
wavelength number	Buffer	TFE	SDS	AZO
(nm-1)
1700	0	0	0	0
1699	-1.0842e-19	-1.0842e-19	0	-2.1684e-19
1698	8.3947e-05	0.000259942	7.20879e-05	7.11336e-05
1697	0.000167572	0.000517274	0.000143246	0.000142478
1696	0.000250875	0.000771995	0.000213475	0.000214032
1695	0.000333856	0.00102	0.000282774	0.000285797
1694	0.000416516	0.00127	0.000351143	0.000357773
1693	0.000498853	0.00152	0.000418583	0.000429959
1692	0.000580868	0.00176	0.000485093	0.000502355
1691	0.000662561	0.00201	0.000550673	0.000574962
1690	0.000743933	0.00225	0.000615324	0.000647779
1689	0.000824982	0.00248	0.000679045	0.000720807
1688	0.00090571	0.00272	0.000741836	0.000794046
1687	0.000986115	0.00295	0.000803698	0.000867495
1686	0.00107	0.00318	0.00086463	0.000941154
1685	0.00115	0.0034	0.000924632	0.00102
1684	0.00123	0.00363	0.000983705	0.00109
1683	0.0013	0.00385	0.00104	0.00116
1682	0.00138	0.00406	0.0011	0.00124
1681	0.00146	0.00428	0.00116	0.00131
1680	0.00154	0.00449	0.00121	0.00139
1679	0.00162	0.0047	0.00127	0.00146
1678	0.0017	0.00491	0.00132	0.00154
1677	0.00177	0.00512	0.00137	0.00161
1676	0.00185	0.00532	0.00142	0.00169
1675	0.00193	0.00552	0.00147	0.00177
1674	0.00202	0.00573	0.00154	0.00186
1673	0.00212	0.00595	0.0016	0.00195
1672	0.00221	0.00617	0.00166	0.00204
1671	0.0023	0.00639	0.00171	0.00213
1670	0.00239	0.00661	0.00176	0.00222
1669	0.00248	0.00682	0.00181	0.00231
1668	0.00256	0.00703	0.00186	0.0024
1667	0.00264	0.00722	0.00192	0.00249
1666	0.00273	0.00741	0.00196	0.00257
1665	0.00281	0.00759	0.00201	0.00265
1664	0.00289	0.00776	0.00206	0.00274
1663	0.00297	0.00791	0.0021	0.00282
1662	0.00305	0.00806	0.00214	0.00289
1661	0.00312	0.00821	0.00218	0.00297
1660	0.00318	0.00834	0.00221	0.00304
1659	0.00323	0.00847	0.00223	0.00311
1658	0.00327	0.0086	0.00225	0.00317
1657	0.00332	0.00872	0.00227	0.00322
1656	0.00336	0.00883	0.00229	0.00327
1655	0.00341	0.00893	0.00231	0.00332
1654	0.00345	0.00901	0.00232	0.00336
1653	0.00348	0.00908	0.00234	0.0034
1652	0.00352	0.00914	0.00235	0.00344
1651	0.00354	0.00919	0.00237	0.00347
1650	0.00356	0.00922	0.00238	0.0035
1649	0.00359	0.00924	0.00239	0.00353
1648	0.00361	0.00925	0.0024	0.00356
1647	0.00362	0.00926	0.00241	0.00358
1646	0.00363	0.00925	0.00242	0.00359
1645	0.00364	0.00923	0.00243	0.0036
1644	0.00364	0.00919	0.00244	0.00361
1643	0.00364	0.00914	0.00244	0.0036
1642	0.00364	0.00909	0.00245	0.0036
1641	0.00363	0.00902	0.00245	0.00359
1640	0.00362	0.00894	0.00245	0.00357
1639	0.0036	0.00886	0.00245	0.00355
1638	0.00358	0.00875	0.00244	0.00353
1637	0.00355	0.00863	0.00243	0.0035
1636	0.00352	0.00851	0.00241	0.00347
1635	0.00349	0.00837	0.0024	0.00343
1634	0.00345	0.00822	0.00237	0.00338
1633	0.0034	0.00806	0.00235	0.00334
1632	0.00336	0.00788	0.00233	0.00328
1631	0.0033	0.00771	0.0023	0.00323
1630	0.00324	0.00752	0.00226	0.00316
1629	0.00317	0.00733	0.00222	0.00309
1628	0.0031	0.00713	0.00218	0.00302
1627	0.00302	0.00693	0.00213	0.00294
1626	0.00293	0.00671	0.00208	0.00286
1625	0.00284	0.00649	0.00203	0.00277
1624	0.00276	0.00628	0.00197	0.0027
1623	0.00268	0.00607	0.00192	0.00262
1622	0.00259	0.00586	0.00186	0.00253
1621	0.0025	0.00564	0.0018	0.00244
1620	0.00241	0.00541	0.00174	0.00235
1619	0.00232	0.00518	0.00167	0.00226
1618	0.00222	0.00494	0.0016	0.00216
1617	0.00211	0.0047	0.00153	0.00206
1616	0.00201	0.00445	0.00146	0.00195
1615	0.0019	0.00419	0.00138	0.00185
1614	0.00178	0.00393	0.0013	0.00174
1613	0.00167	0.00366	0.00122	0.00162
1612	0.00155	0.00339	0.00113	0.0015
1611	0.00142	0.00311	0.00104	0.00138
1610	0.0013	0.00283	0.000949251	0.00126
1609	0.00117	0.00254	0.000855021	0.00113
1608	0.00103	0.00224	0.000757981	0.001
1607	0.000895112	0.00194	0.00065813	0.000869279
1606	0.000754482	0.00163	0.000555469	0.000732528
1605	0.00061043	0.00131	0.000449996	0.000592525
1604	0.000462956	0.000994517	0.000341713	0.000449271
1603	0.000312059	0.000668848	0.000230619	0.000302766
1602	0.000157741	0.000337343	0.000116715	0.000153009
1601	0	0	0	0
1600	0	0	0	0
