# Supplementary material for: Polydim-I antimicrobial activity against MDR bacteria and its model membrane interaction
Source: PLoS One. 2017 Jun 1;12(6):e0178785. doi: 10.1371/journal.pone.0178785 (PMC5453574; doi:10.1371/journal.pone.0178785)
Supplement: S5 Table — (XLSX) [file pone.0178785.s005.xlsx]

## Sheet: DADOS ORIGINAIS ZETA
S 5 Table. Raw data from the zeta potential experiments for Polydim-I in the presence of AZO LUVs.
Record	Type	Sample Name	Measurement Date and Time	T (°C)	Z-Ave (d.nm)	PdI	Aggregation Index	ZP (mV)	Mob (µmcm/Vs)	MW (kDa)	Cond (mS/cm)	pH	IEP(s)	IEP Units	Result Origin
1	Size	AVA0a 1	quinta-feira, 7 de maio de 2015 10:42:04	24.9	139.3	0.257						0			Nano series
2	Size	AVA0a 2	quinta-feira, 7 de maio de 2015 10:44:16	25	141	0.246						0			Nano series
3	Size	AVA0a 3	quinta-feira, 7 de maio de 2015 10:46:29	25	140.4	0.24						0			Nano series
4	Zeta	AVA0a 1	quinta-feira, 7 de maio de 2015 10:51:19	25				-18.4	-1.445		14.2	0			Nano series
5	Zeta	AVA0a 2	quinta-feira, 7 de maio de 2015 10:52:36	24.9				-19.3	-1.512		15	0			Nano series
6	Zeta	AVA0a 3	quinta-feira, 7 de maio de 2015 10:52:55	24.9				-19.7	-1.547		15.4	0			Nano series
7	Zeta	AVA0b 1	quinta-feira, 7 de maio de 2015 10:56:44	24.9				-19.5	-1.525		14.4	0			Nano series
8	Zeta	AVA0b 2	quinta-feira, 7 de maio de 2015 10:57:53	24.9				-20.4	-1.595		14.9	0			Nano series
9	Zeta	AVA0b 3	quinta-feira, 7 de maio de 2015 10:58:12	24.9				-19.3	-1.513		15.2	0			Nano series
10	Size	AVA1 1	quinta-feira, 7 de maio de 2015 11:03:38	25	121.9	0.211						0			Nano series
11	Size	AVA1 2	quinta-feira, 7 de maio de 2015 11:05:51	25	120.6	0.237						0			Nano series
12	Size	AVA1 3	quinta-feira, 7 de maio de 2015 11:08:03	25.1	120.7	0.224						0			Nano series
13	Zeta	AVA1 1	quinta-feira, 7 de maio de 2015 11:13:23	25				-16.5	-1.294		14.1	0			Nano series
14	Zeta	AVA1 2	quinta-feira, 7 de maio de 2015 11:15:12	25				-17.8	-1.395		15.4	0			Nano series
15	Zeta	AVA1 3	quinta-feira, 7 de maio de 2015 11:15:37	25				-17.6	-1.383		15.7	0			Nano series
16	Zeta	AVA2 1	quinta-feira, 7 de maio de 2015 11:18:11	25				-16.2	-1.266		14.8	0			Nano series
17	Zeta	AVA2 2	quinta-feira, 7 de maio de 2015 11:19:19	25				-15.8	-1.24		15.2	0			Nano series
18	Zeta	AVA2 3	quinta-feira, 7 de maio de 2015 11:19:41	25				-15.7	-1.233		15.5	0			Nano series
19	Size	AVA3 1	quinta-feira, 7 de maio de 2015 11:25:05	25	117.8	0.22						0			Nano series
20	Size	AVA3 2	quinta-feira, 7 de maio de 2015 11:27:17	25	118.7	0.231						0			Nano series
21	Size	AVA3 3	quinta-feira, 7 de maio de 2015 11:29:29	24.9	117.5	0.205						0			Nano series
22	Zeta	AVA3 1	quinta-feira, 7 de maio de 2015 11:31:56	25				-15.8	-1.235		14	0			Nano series
23	Zeta	AVA3 2	quinta-feira, 7 de maio de 2015 11:33:09	25				-15.9	-1.246		14.6	0			Nano series
24	Zeta	AVA3 3	quinta-feira, 7 de maio de 2015 11:33:32	24.9				-18.2	-1.43		15.1	0			Nano series
25	Zeta	AVA4 1	quinta-feira, 7 de maio de 2015 11:36:12	25				-16.8	-1.319		14.3	0			Nano series
26	Zeta	AVA4 2	quinta-feira, 7 de maio de 2015 11:37:21	25.1				-15.9	-1.243		14.8	0			Nano series
27	Zeta	AVA4 3	quinta-feira, 7 de maio de 2015 11:37:50	24.9				-16	-1.253		15.3	0			Nano series
28	Zeta	AVA5 1	quinta-feira, 7 de maio de 2015 11:40:25	25				-14.8	-1.161		14.3	0			Nano series
29	Zeta	AVA5 2	quinta-feira, 7 de maio de 2015 11:41:39	25				-15.3	-1.2		15	0			Nano series
30	Zeta	AVA5 3	quinta-feira, 7 de maio de 2015 11:41:58	25.1				-15.5	-1.216		15.3	0			Nano series
31	Size	AVA6 1	quinta-feira, 7 de maio de 2015 11:48:51	25	167.8	0.39						0			Nano series
32	Size	AVA6 2	quinta-feira, 7 de maio de 2015 11:51:34	25	166.4	0.375						0			Nano series
33	Size	AVA6 3	quinta-feira, 7 de maio de 2015 11:54:17	24.9	169.4	0.389						0			Nano series
34	Zeta	AVA6 1	quinta-feira, 7 de maio de 2015 11:56:44	24.9				-14.8	-1.161		14	0			Nano series
35	Zeta	AVA6 2	quinta-feira, 7 de maio de 2015 11:57:53	24.9				-15.4	-1.206		14.5	0			Nano series
36	Zeta	AVA6 3	quinta-feira, 7 de maio de 2015 11:58:16	25				-14.3	-1.122		15	0			Nano series
37	Zeta	AVA7 1	quinta-feira, 7 de maio de 2015 12:01:43	24.9				-14	-1.095		14.4	0			Nano series
38	Zeta	AVA7 2	quinta-feira, 7 de maio de 2015 12:02:54	25				-15	-1.179		15	0			Nano series
39	Zeta	AVA7 3	quinta-feira, 7 de maio de 2015 12:03:13	25				-13.9	-1.091		15.3	0			Nano series
40	Size	AVA8 1	quinta-feira, 7 de maio de 2015 12:09:48	24.9	171.9	0.402						0			Nano series
41	Size	AVA8 2	quinta-feira, 7 de maio de 2015 12:12:31	25	172.3	0.414						0			Nano series
42	Size	AVA8 3	quinta-feira, 7 de maio de 2015 12:15:13	25	174.8	0.397						0			Nano series
43	Zeta	AVA8 1	quinta-feira, 7 de maio de 2015 12:17:25	24.9				-13.5	-1.055		14	0			Nano series
44	Zeta	AVA8 2	quinta-feira, 7 de maio de 2015 12:18:39	25				-15.5	-1.213		14.7	0			Nano series
45	Zeta	AVA8 3	quinta-feira, 7 de maio de 2015 12:18:58	25				-14.6	-1.148		15.1	0			Nano series
46	Zeta	AVA9 1	quinta-feira, 7 de maio de 2015 12:21:38	24.9				-14.5	-1.134		14.3	0			Nano series
47	Zeta	AVA9 2	quinta-feira, 7 de maio de 2015 12:22:56	25.1				-15.5	-1.212		15	0			Nano series
48	Zeta	AVA9 3	quinta-feira, 7 de maio de 2015 12:23:17	25.1				-15.2	-1.193		15.4	0			Nano series
49	Size	AVA10 1	quinta-feira, 7 de maio de 2015 12:28:32	25	115.7	0.219						0			Nano series
50	Size	AVA10 2	quinta-feira, 7 de maio de 2015 12:30:44	25	114.7	0.212						0			Nano series
51	Size	AVA10 3	quinta-feira, 7 de maio de 2015 12:32:57	25.1	114.5	0.217						0			Nano series
52	Zeta	AVA10 1	quinta-feira, 7 de maio de 2015 12:35:11	25				-15.3	-1.203		14.4	0			Nano series
53	Zeta	AVA10 2	quinta-feira, 7 de maio de 2015 12:36:23	25				-13.5	-1.055		15	0			Nano series
54	Zeta	AVA10 3	quinta-feira, 7 de maio de 2015 12:37:08	24.9				-14.8	-1.156		15.7	0			Nano series
55	Zeta	AVA11 1	quinta-feira, 7 de maio de 2015 12:39:27	25				-13.2	-1.033		14.2	0			Nano series
56	Zeta	AVA11 2	quinta-feira, 7 de maio de 2015 12:40:36	25.1				-13.2	-1.033		14.7	0			Nano series
57	Zeta	AVA11 3	quinta-feira, 7 de maio de 2015 12:40:57	25				-15.5	-1.218		15.1	0			Nano series
58	Size	AVA12 1	quinta-feira, 7 de maio de 2015 12:51:01	25	169.8	0.378						0			Nano series
59	Size	AVA12 2	quinta-feira, 7 de maio de 2015 12:53:43	25	168.1	0.385						0			Nano series
60	Size	AVA12 3	quinta-feira, 7 de maio de 2015 12:56:26	25	169.7	0.404						0			Nano series
61	Zeta	AVA12 1	quinta-feira, 7 de maio de 2015 12:58:15	25.1				-13.5	-1.057		13.9	0			Nano series
62	Zeta	AVA12 2	quinta-feira, 7 de maio de 2015 12:59:23	25				-13.9	-1.09		14.5	0			Nano series
63	Zeta	AVA12 3	quinta-feira, 7 de maio de 2015 12:59:42	25				-14.4	-1.128		14.9	0			Nano series
