# Supplementary material for: Polydim-I antimicrobial activity against MDR bacteria and its model membrane interaction
Source: PLoS One. 2017 Jun 1;12(6):e0178785. doi: 10.1371/journal.pone.0178785 (PMC5453574; doi:10.1371/journal.pone.0178785)
Supplement: S1 File — (TXT) [file pone.0178785.s008.txt]

S1 file � Data points from representative bilayer recording shown in Fig. 4A.
To recriate traces from recordings with this amount of points (50000), Matlab and Origin softwares are alternatives to PatchMaster or FitMaster.

      0,  0.000000000E+00, -2.735589099E-12
      1,  1.000000000E-04,  1.751276728E-11
      2,  2.000000000E-04,  8.004408247E-11
      3,  3.000000000E-04,  6.158198257E-11
      4,  4.000000000E-04,  3.400124973E-11
      5,  5.000000000E-04,  3.059737533E-11
      6,  6.000000000E-04,  2.131636014E-11
      7,  7.000000000E-04,  1.997354712E-11
      8,  8.000000000E-04,  1.677578215E-11
      9,  9.000000000E-04,  1.639479698E-11
     10,  1.000000000E-03,  1.639479698E-11
     11,  1.100000000E-03,  1.435247407E-11
     12,  1.200000000E-03,  1.340313711E-11
     13,  1.300000000E-03,  1.353429608E-11
     14,  1.400000000E-03,  1.034277525E-11
     15,  1.500000000E-03,  1.309085566E-11
     16,  1.600000000E-03,  1.159190278E-11
     17,  1.700000000E-03,  9.637017746E-12
     18,  1.800000000E-03,  1.089239116E-11
     19,  1.900000000E-03,  7.725852944E-12
     20,  2.000000000E-03,  9.162349698E-12
     21,  2.100000000E-03,  9.493368765E-12
     22,  2.200000000E-03,  1.020537127E-11
     23,  2.300000000E-03,  1.087990028E-11
     24,  2.400000000E-03,  7.813291680E-12
     25,  2.500000000E-03,  1.016165190E-11
     26,  2.600000000E-03,  8.593997042E-12
     27,  2.700000000E-03,  8.718909275E-12
     28,  2.800000000E-03,  7.107535047E-12
     29,  2.900000000E-03,  8.987472225E-12
     30,  3.000000000E-03,  1.087990028E-11
     31,  3.100000000E-03,  6.695323115E-12
     32,  3.200000000E-03,  9.624526870E-12
     33,  3.300000000E-03,  7.557221342E-12
     34,  3.400000000E-03,  1.094235640E-11
     35,  3.500000000E-03,  9.443403524E-12
     36,  3.600000000E-03,  8.156802490E-12
     37,  3.700000000E-03,  1.019287953E-11
     38,  3.800000000E-03,  7.238693586E-12
     39,  3.900000000E-03,  7.900731284E-12
     40,  4.000000000E-03,  1.001800205E-11
     41,  4.100000000E-03,  6.351813173E-12
     42,  4.200000000E-03,  8.188030115E-12
     43,  4.300000000E-03,  1.033028350E-11
     44,  4.400000000E-03,  5.664792854E-12
     45,  4.500000000E-03,  6.226900072E-12
     46,  4.600000000E-03,  3.278959569E-12
     47,  4.700000000E-03,  7.738344687E-12
     48,  4.800000000E-03,  9.874352204E-12
     49,  4.900000000E-03,  7.476027609E-12
     50,  5.000000000E-03,  6.420515161E-12
     51,  5.100000000E-03,  7.675887703E-12
     52,  5.200000000E-03,  5.190124372E-12
     53,  5.300000000E-03,  5.140159565E-12
     54,  5.400000000E-03,  7.494764358E-12
     55,  5.500000000E-03,  7.257430334E-12
     56,  5.600000000E-03,  3.684926062E-12
     57,  5.700000000E-03,  5.833424889E-12
     58,  5.800000000E-03,  7.794554932E-12
     59,  5.900000000E-03,  5.208861554E-12
     60,  6.000000000E-03,  5.402476209E-12
     61,  6.100000000E-03,  7.644660079E-12
     62,  6.200000000E-03,  8.038135262E-12
     63,  6.300000000E-03,  4.909070980E-12
     64,  6.400000000E-03,  6.489217150E-12
     65,  6.500000000E-03,  6.027039978E-12
     66,  6.600000000E-03,  5.983320176E-12
     67,  6.700000000E-03,  6.857709713E-12
     68,  6.800000000E-03,  6.445497348E-12
     69,  6.900000000E-03,  5.783460082E-12
     70,  7.000000000E-03,  8.756383639E-12
     71,  7.100000000E-03,  6.408023851E-12
     72,  7.200000000E-03,  6.264374002E-12
     73,  7.300000000E-03,  5.995811486E-12
     74,  7.400000000E-03,  5.277563542E-12
     75,  7.500000000E-03,  8.237995355E-12
     76,  7.600000000E-03,  3.116572972E-12
     77,  7.700000000E-03,  5.352510969E-12
     78,  7.800000000E-03,  6.951394321E-12
     79,  7.900000000E-03,  6.645357875E-12
     80,  8.000000000E-03,  6.676585933E-12
     81,  8.100000000E-03,  6.064513475E-12
     82,  8.200000000E-03,  7.844520172E-12
     83,  8.300000000E-03,  6.464234530E-12
     84,  8.400000000E-03,  4.846614429E-12
     85,  8.500000000E-03,  7.257430334E-12
     86,  8.600000000E-03,  4.459385118E-12
     87,  8.700000000E-03,  9.587053373E-12
     88,  8.800000000E-03,  5.583599555E-12
     89,  8.900000000E-03,  6.520445208E-12
     90,  9.000000000E-03,  5.721003532E-12
     91,  9.100000000E-03,  5.795951392E-12
     92,  9.200000000E-03,  6.451743220E-12
     93,  9.300000000E-03,  5.408721648E-12
     94,  9.400000000E-03,  6.582901325E-12
     95,  9.500000000E-03,  6.776516414E-12
     96,  9.600000000E-03,  1.530181147E-12
     97,  9.700000000E-03,  6.283110750E-12
     98,  9.800000000E-03,  6.695323115E-12
     99,  9.900000000E-03,  6.901429081E-12
    100,  1.000000000E-02,  1.030530153E-12
    101,  1.010000000E-02,  3.553767523E-12
    102,  1.020000000E-02,  4.278261339E-12
    103,  1.030000000E-02,  3.797347419E-12
    104,  1.040000000E-02,  7.675887703E-12
    105,  1.050000000E-02,  4.203313912E-12
    106,  1.060000000E-02,  5.009001026E-12
    107,  1.070000000E-02,  3.029134018E-12
    108,  1.080000000E-02,  5.040229085E-12
    109,  1.090000000E-02,  4.921561856E-12
    110,  1.100000000E-02,  6.058268037E-12
    111,  1.110000000E-02,  6.782761852E-12
    112,  1.120000000E-02,  6.333075991E-12
    113,  1.130000000E-02,  2.417061560E-12
    114,  1.140000000E-02,  4.565560603E-12
    115,  1.150000000E-02,  5.702266784E-12
    116,  1.160000000E-02,  8.344170840E-12
    117,  1.170000000E-02,  2.210955594E-12
    118,  1.180000000E-02,  4.927807728E-12
    119,  1.190000000E-02,  7.669642699E-12
    120,  1.200000000E-02,  3.722399559E-12
    121,  1.210000000E-02,  9.074910962E-12
    122,  1.220000000E-02,  2.192218629E-12
    123,  1.230000000E-02,  2.966677685E-12
    124,  1.240000000E-02,  7.238693586E-12
    125,  1.250000000E-02,  4.278261339E-12
    126,  1.260000000E-02,  8.362908456E-12
    127,  1.270000000E-02,  5.808442703E-12
    128,  1.280000000E-02,  2.429552870E-12
    129,  1.290000000E-02,  5.090194325E-12
    130,  1.300000000E-02,  4.490613176E-12
    131,  1.310000000E-02,  5.496160818E-12
    132,  1.320000000E-02,  5.377493589E-12
    133,  1.330000000E-02,  3.953488144E-12
    134,  1.340000000E-02,  5.046474957E-12
    135,  1.350000000E-02,  5.708512222E-12
    136,  1.360000000E-02,  6.457988658E-12
    137,  1.370000000E-02,  5.258826360E-12
    138,  1.380000000E-02,  4.072155373E-12
    139,  1.390000000E-02,  4.890333798E-12
    140,  1.400000000E-02,  5.127668255E-12
    141,  1.410000000E-02,  3.347661558E-12
    142,  1.420000000E-02,  4.640508464E-12
    143,  1.430000000E-02,  6.014548668E-12
    144,  1.440000000E-02,  4.465630556E-12
    145,  1.450000000E-02,  4.596789095E-12
    146,  1.460000000E-02,  5.202615682E-12
    147,  1.470000000E-02,  7.238693586E-12
    148,  1.480000000E-02,  5.789705521E-12
    149,  1.490000000E-02,  1.261618739E-12
    150,  1.500000000E-02,  8.412872829E-12
    151,  1.510000000E-02,  1.430250883E-12
    152,  1.520000000E-02,  5.845916199E-12
    153,  1.530000000E-02,  3.597486892E-12
    154,  1.540000000E-02,  4.784157879E-12
    155,  1.550000000E-02,  6.745287922E-12
    156,  1.560000000E-02,  4.652999774E-12
    157,  1.570000000E-02,  6.632866565E-12
    158,  1.580000000E-02,  2.997905743E-12
    159,  1.590000000E-02,  2.079797055E-12
    160,  1.600000000E-02,  6.764025104E-12
    161,  1.610000000E-02,  5.315037039E-12
    162,  1.620000000E-02,  2.841764801E-12
    163,  1.630000000E-02,  4.815386371E-12
    164,  1.640000000E-02,  6.401777979E-12
    165,  1.650000000E-02,  2.560711192E-12
    166,  1.660000000E-02,  8.094345506E-12
    167,  1.670000000E-02,  4.971527096E-12
    168,  1.680000000E-02,  4.721701762E-12
    169,  1.690000000E-02,  5.514897566E-12
    170,  1.700000000E-02,  2.910467006E-12
    171,  1.710000000E-02,  4.528087107E-12
    172,  1.720000000E-02,  2.922958100E-12
    173,  1.730000000E-02,  5.752231590E-12
    174,  1.740000000E-02,  4.634262592E-12
    175,  1.750000000E-02,  6.214408762E-12
    176,  1.760000000E-02,  3.553767523E-12
    177,  1.770000000E-02,  4.309489831E-12
    178,  1.780000000E-02,  4.353209199E-12
    179,  1.790000000E-02,  5.870898819E-12
    180,  1.800000000E-02,  3.535030558E-12
    181,  1.810000000E-02,  4.290752649E-12
    182,  1.820000000E-02,  3.310187627E-12
    183,  1.830000000E-02,  5.995811486E-12
    184,  1.840000000E-02,  3.491311190E-12
    185,  1.850000000E-02,  5.290054853E-12
    186,  1.860000000E-02,  5.677284164E-12
    187,  1.870000000E-02,  4.815386371E-12
    188,  1.880000000E-02,  4.015944695E-12
    189,  1.890000000E-02,  5.190124372E-12
    190,  1.900000000E-02,  3.122818627E-12
    191,  1.910000000E-02,  5.577354117E-12
    192,  1.920000000E-02,  5.514897566E-12
    193,  1.930000000E-02,  5.265072232E-12
    194,  1.940000000E-02,  5.077703015E-12
    195,  1.950000000E-02,  4.396928568E-12
    196,  1.960000000E-02,  6.251882692E-12
    197,  1.970000000E-02,  5.071457143E-12
    198,  1.980000000E-02,  4.446893808E-12
    199,  1.990000000E-02,  5.183878934E-12
    200,  2.000000000E-02,  5.333774221E-12
    201,  2.010000000E-02,  4.615525843E-12
    202,  2.020000000E-02,  4.946544476E-12
    203,  2.030000000E-02,  5.165141752E-12
    204,  2.040000000E-02,  4.059664063E-12
    205,  2.050000000E-02,  8.175539239E-12
    206,  2.060000000E-02,  2.904221351E-12
    207,  2.070000000E-02,  5.315037039E-12
    208,  2.080000000E-02,  6.832727092E-12
    209,  2.090000000E-02,  9.430911998E-13
    210,  2.100000000E-02,  4.802895061E-12
    211,  2.110000000E-02,  5.258826360E-12
    212,  2.120000000E-02,  5.733494842E-12
    213,  2.130000000E-02,  3.516293810E-12
    214,  2.140000000E-02,  5.914618188E-12
    215,  2.150000000E-02,  4.490613176E-12
    216,  2.160000000E-02,  5.664792854E-12
    217,  2.170000000E-02,  2.435798525E-12
    218,  2.180000000E-02,  7.981924149E-12
    219,  2.190000000E-02,  1.967375698E-12
    220,  2.200000000E-02,  6.745287922E-12
    221,  2.210000000E-02,  4.234541971E-12
    222,  2.220000000E-02,  5.177633062E-12
    223,  2.230000000E-02,  4.796649189E-12
    224,  2.240000000E-02,  6.070759347E-12
    225,  2.250000000E-02,  4.802895061E-12
    226,  2.260000000E-02,  2.136007950E-12
    227,  2.270000000E-02,  6.838972531E-12
    228,  2.280000000E-02,  4.578051913E-12
    229,  2.290000000E-02,  4.952790348E-12
    230,  2.300000000E-02,  1.092986487E-12
    231,  2.310000000E-02,  6.401777979E-12
    232,  2.320000000E-02,  3.072853387E-12
    233,  2.330000000E-02,  5.489914946E-12
    234,  2.340000000E-02,  4.072155373E-12
    235,  2.350000000E-02,  6.920165829E-12
    236,  2.360000000E-02,  5.658547415E-12
    237,  2.370000000E-02,  5.246335050E-12
    238,  2.380000000E-02,  5.377493589E-12
    239,  2.390000000E-02,  5.583599555E-12
    240,  2.400000000E-02,  3.578750143E-12
    241,  2.410000000E-02,  4.528087107E-12
    242,  2.420000000E-02,  4.197068040E-12
    243,  2.430000000E-02,  5.052720395E-12
    244,  2.440000000E-02,  6.408023851E-12
    245,  2.450000000E-02,  3.129064282E-12
    246,  2.460000000E-02,  5.065211705E-12
    247,  2.470000000E-02,  7.807046567E-13
    248,  2.480000000E-02,  7.207465094E-12
    249,  2.490000000E-02,  4.896579670E-12
    250,  2.500000000E-02,  7.582203095E-12
    251,  2.510000000E-02,  2.598185122E-12
    252,  2.520000000E-02,  6.776516414E-12
    253,  2.530000000E-02,  2.660641455E-12
    254,  2.540000000E-02,  8.094345506E-12
    255,  2.550000000E-02,  1.861199779E-12
    256,  2.560000000E-02,  4.053418625E-12
    257,  2.570000000E-02,  5.183878934E-12
    258,  2.580000000E-02,  2.029832032E-12
    259,  2.590000000E-02,  2.666887110E-12
    260,  2.600000000E-02,  4.403174006E-12
    261,  2.610000000E-02,  3.541276213E-12
    262,  2.620000000E-02,  3.141555375E-12
    263,  2.630000000E-02,  4.134611924E-12
    264,  2.640000000E-02,  3.678680190E-12
    265,  2.650000000E-02,  3.547521868E-12
    266,  2.660000000E-02,  5.546125625E-12
    267,  2.670000000E-02,  4.896579670E-12
    268,  2.680000000E-02,  4.565560603E-12
    269,  2.690000000E-02,  8.956243733E-12
    270,  2.700000000E-02,  1.698813291E-12
    271,  2.710000000E-02,  2.629413180E-12
    272,  2.720000000E-02,  3.466328570E-12
    273,  2.730000000E-02,  4.902825108E-12
    274,  2.740000000E-02,  4.346963327E-12
    275,  2.750000000E-02,  4.802895061E-12
    276,  2.760000000E-02,  3.953488144E-12
    277,  2.770000000E-02,  6.470479968E-12
    278,  2.780000000E-02,  3.591241454E-12
    279,  2.790000000E-02,  4.340717889E-12
    280,  2.800000000E-02,  3.797347419E-12
    281,  2.810000000E-02,  4.234541971E-12
    282,  2.820000000E-02,  6.614129817E-12
    283,  2.830000000E-02,  5.002755155E-12
    284,  2.840000000E-02,  3.609978202E-12
    285,  2.850000000E-02,  5.096439763E-12
    286,  2.860000000E-02,  4.434402498E-12
    287,  2.870000000E-02,  5.046474957E-12
    288,  2.880000000E-02,  4.859105739E-12
    289,  2.890000000E-02,  5.664792854E-12
    290,  2.900000000E-02,  5.158896314E-12
    291,  2.910000000E-02,  3.859803536E-12
    292,  2.920000000E-02,  5.108931073E-12
    293,  2.930000000E-02,  5.040229085E-12
    294,  2.940000000E-02,  3.928505958E-12
    295,  2.950000000E-02,  4.871597049E-12
    296,  2.960000000E-02,  5.058966267E-12
    297,  2.970000000E-02,  4.796649189E-12
    298,  2.980000000E-02,  4.571806475E-12
    299,  2.990000000E-02,  4.571806475E-12
    300,  3.000000000E-02,  5.633564795E-12
    301,  3.010000000E-02,  5.052720395E-12
    302,  3.020000000E-02,  4.065909935E-12
    303,  3.030000000E-02,  4.072155373E-12
    304,  3.040000000E-02,  5.346265531E-12
    305,  3.050000000E-02,  3.809838729E-12
    306,  3.060000000E-02,  5.090194325E-12
    307,  3.070000000E-02,  5.152650442E-12
    308,  3.080000000E-02,  3.591241454E-12
    309,  3.090000000E-02,  5.927109498E-12
    310,  3.100000000E-02,  4.934053166E-12
    311,  3.110000000E-02,  3.135309937E-12
    312,  3.120000000E-02,  5.027737775E-12
    313,  3.130000000E-02,  5.764722900E-12
    314,  3.140000000E-02,  5.802196831E-12
    315,  3.150000000E-02,  4.565560603E-12
    316,  3.160000000E-02,  4.078401245E-12
    317,  3.170000000E-02,  5.864653381E-12
    318,  3.180000000E-02,  4.190822602E-12
    319,  3.190000000E-02,  5.539880187E-12
    320,  3.200000000E-02,  4.184576730E-12
    321,  3.210000000E-02,  5.402476209E-12
    322,  3.220000000E-02,  5.108931073E-12
    323,  3.230000000E-02,  4.003453385E-12
    324,  3.240000000E-02,  4.515595797E-12
    325,  3.250000000E-02,  4.659245212E-12
    326,  3.260000000E-02,  6.745287922E-12
    327,  3.270000000E-02,  5.908372749E-12
    328,  3.280000000E-02,  3.965979455E-12
    329,  3.290000000E-02,  2.367096536E-12
    330,  3.300000000E-02,  5.583599555E-12
    331,  3.310000000E-02,  5.071457143E-12
    332,  3.320000000E-02,  4.484367305E-12
    333,  3.330000000E-02,  4.015944695E-12
    334,  3.340000000E-02,  3.916014648E-12
    335,  3.350000000E-02,  4.053418625E-12
    336,  3.360000000E-02,  3.622469512E-12
    337,  3.370000000E-02,  4.784157879E-12
    338,  3.380000000E-02,  7.188728345E-12
    339,  3.390000000E-02,  2.442044180E-12
    340,  3.400000000E-02,  5.764722900E-12
    341,  3.410000000E-02,  2.854256111E-12
    342,  3.420000000E-02,  5.539880187E-12
    343,  3.430000000E-02,  2.548219882E-12
    344,  3.440000000E-02,  6.195672014E-12
    345,  3.450000000E-02,  4.621771282E-12
    346,  3.460000000E-02,  3.716154121E-12
    347,  3.470000000E-02,  2.629413180E-12
    348,  3.480000000E-02,  6.020794106E-12
    349,  3.490000000E-02,  1.986112663E-12
    350,  3.500000000E-02,  6.882691899E-12
    351,  3.510000000E-02,  2.716852134E-12
    352,  3.520000000E-02,  5.571108245E-12
    353,  3.530000000E-02,  5.789705521E-12
    354,  3.540000000E-02,  4.284507211E-12
    355,  3.550000000E-02,  5.177633062E-12
    356,  3.560000000E-02,  1.186671096E-12
    357,  3.570000000E-02,  6.433006038E-12
    358,  3.580000000E-02,  3.097836007E-12
    359,  3.590000000E-02,  6.576655887E-12
    360,  3.600000000E-02,  2.910467006E-12
    361,  3.610000000E-02,  5.327528349E-12
    362,  3.620000000E-02,  4.197068040E-12
    363,  3.630000000E-02,  6.208163324E-12
    364,  3.640000000E-02,  5.177633062E-12
    365,  3.650000000E-02,  4.084646683E-12
    366,  3.660000000E-02,  3.503802500E-12
    367,  3.670000000E-02,  8.038135262E-12
    368,  3.680000000E-02,  2.710606479E-12
    369,  3.690000000E-02,  2.342113916E-12
    370,  3.700000000E-02,  5.315037039E-12
    371,  3.710000000E-02,  6.938903011E-12
    372,  3.720000000E-02,  3.360152868E-12
    373,  3.730000000E-02,  4.628017154E-12
    374,  3.740000000E-02,  3.435100511E-12
    375,  3.750000000E-02,  4.959035786E-12
    376,  3.760000000E-02,  4.022190133E-12
    377,  3.770000000E-02,  6.208163324E-12
    378,  3.780000000E-02,  1.361548894E-12
    379,  3.790000000E-02,  7.401079749E-12
    380,  3.800000000E-02,  1.517689837E-12
    381,  3.810000000E-02,  6.108233277E-12
    382,  3.820000000E-02,  3.584995798E-12
    383,  3.830000000E-02,  5.845916199E-12
    384,  3.840000000E-02,  6.120724587E-12
    385,  3.850000000E-02,  2.061060307E-12
    386,  3.860000000E-02,  5.283808981E-12
    387,  3.870000000E-02,  2.760571502E-12
    388,  3.880000000E-02,  1.642602612E-12
    389,  3.890000000E-02,  6.507953898E-12
    390,  3.900000000E-02,  3.728645431E-12
    391,  3.910000000E-02,  3.728645431E-12
    392,  3.920000000E-02,  4.621771282E-12
    393,  3.930000000E-02,  3.485065535E-12
    394,  3.940000000E-02,  5.758477462E-12
    395,  3.950000000E-02,  5.589845427E-12
    396,  3.960000000E-02,  6.582901325E-12
    397,  3.970000000E-02,  1.086740832E-12
    398,  3.980000000E-02,  6.208163324E-12
    399,  3.990000000E-02,  3.004151398E-12
    400,  4.000000000E-02,  2.816782398E-12
    401,  4.010000000E-02,  4.609280405E-12
    402,  4.020000000E-02,  3.197766271E-12
    403,  4.030000000E-02,  4.209559350E-12
    404,  4.040000000E-02,  5.870898819E-12
    405,  4.050000000E-02,  1.992358318E-12
    406,  4.060000000E-02,  3.778610671E-12
    407,  4.070000000E-02,  6.126970025E-12
    408,  4.080000000E-02,  2.616921870E-12
    409,  4.090000000E-02,  4.384437258E-12
    410,  4.100000000E-02,  3.709908249E-12
    411,  4.110000000E-02,  6.670340495E-12
    412,  4.120000000E-02,  4.734193072E-12
    413,  4.130000000E-02,  6.926411701E-12
    414,  4.140000000E-02,  5.496160818E-12
    415,  4.150000000E-02,  3.866049408E-12
    416,  4.160000000E-02,  4.009698823E-12
    417,  4.170000000E-02,  4.371945948E-12
    418,  4.180000000E-02,  2.423307215E-12
    419,  4.190000000E-02,  6.926411701E-12
    420,  4.200000000E-02,  2.604430777E-12
    421,  4.210000000E-02,  7.569712218E-12
    422,  4.220000000E-02,  7.369851799E-13
    423,  4.230000000E-02,  6.614129817E-12
    424,  4.240000000E-02,  6.664094623E-12
    425,  4.250000000E-02,  1.680076434E-12
    426,  4.260000000E-02,  3.897277466E-12
    427,  4.270000000E-02,  7.825783424E-12
    428,  4.280000000E-02,  9.618281649E-13
    429,  4.290000000E-02,  5.346265531E-12
    430,  4.300000000E-02,  4.790403751E-12
    431,  4.310000000E-02,  4.122120614E-12
    432,  4.320000000E-02,  5.171387624E-12
    433,  4.330000000E-02,  2.167236009E-12
    434,  4.340000000E-02,  5.421212958E-12
    435,  4.350000000E-02,  6.476725840E-12
    436,  4.360000000E-02,  2.048568997E-12
    437,  4.370000000E-02,  5.277563542E-12
    438,  4.380000000E-02,  4.403174006E-12
    439,  4.390000000E-02,  3.609978202E-12
    440,  4.400000000E-02,  5.927109498E-12
    441,  4.410000000E-02,  3.385135271E-12
    442,  4.420000000E-02,  4.702964580E-12
    443,  4.430000000E-02,  3.191520615E-12
    444,  4.440000000E-02,  5.633564795E-12
    445,  4.450000000E-02,  5.696020912E-12
    446,  4.460000000E-02,  2.866747421E-12
    447,  4.470000000E-02,  5.539880187E-12
    448,  4.480000000E-02,  3.516293810E-12
    449,  4.490000000E-02,  7.844520172E-12
    450,  4.500000000E-02,  2.866747421E-12
    451,  4.510000000E-02,  5.883390129E-12
    452,  4.520000000E-02,  4.727947200E-12
    453,  4.530000000E-02,  5.920864059E-12
    454,  4.540000000E-02,  2.760571502E-12
    455,  4.550000000E-02,  4.590543223E-12
    456,  4.560000000E-02,  4.197068040E-12
    457,  4.570000000E-02,  4.652999774E-12
    458,  4.580000000E-02,  4.965281658E-12
    459,  4.590000000E-02,  3.797347419E-12
    460,  4.600000000E-02,  3.628715167E-12
    461,  4.610000000E-02,  5.115176945E-12
    462,  4.620000000E-02,  3.366398306E-12
    463,  4.630000000E-02,  5.177633062E-12
    464,  4.640000000E-02,  4.765421131E-12
    465,  4.650000000E-02,  4.234541971E-12
    466,  4.660000000E-02,  4.296998521E-12
    467,  4.670000000E-02,  2.829273708E-12
    468,  4.680000000E-02,  4.140857362E-12
    469,  4.690000000E-02,  5.933355370E-12
    470,  4.700000000E-02,  2.897975696E-12
    471,  4.710000000E-02,  3.653697570E-12
    472,  4.720000000E-02,  7.632168335E-12
    473,  4.730000000E-02,  2.398324594E-12
    474,  4.740000000E-02,  4.296998521E-12
    475,  4.750000000E-02,  3.297696317E-12
    476,  4.760000000E-02,  4.390682696E-12
    477,  4.770000000E-02,  4.702964580E-12
    478,  4.780000000E-02,  4.603034533E-12
    479,  4.790000000E-02,  4.715455890E-12
    480,  4.800000000E-02,  4.371945948E-12
    481,  4.810000000E-02,  6.726551174E-12
    482,  4.820000000E-02,  2.061060307E-12
    483,  4.830000000E-02,  4.865351177E-12
    484,  4.840000000E-02,  5.489914946E-12
    485,  4.850000000E-02,  5.083948453E-12
    486,  4.860000000E-02,  3.828575477E-12
    487,  4.870000000E-02,  3.634960822E-12
    488,  4.880000000E-02,  4.852859867E-12
    489,  4.890000000E-02,  5.433704268E-12
    490,  4.900000000E-02,  7.700870323E-12
    491,  4.910000000E-02,  1.311583763E-12
    492,  4.920000000E-02,  5.727249404E-12
    493,  4.930000000E-02,  3.410117891E-12
    494,  4.940000000E-02,  5.939600808E-12
    495,  4.950000000E-02,  5.539880187E-12
    496,  4.960000000E-02,  6.451743220E-12
    497,  4.970000000E-02,  2.773062812E-12
    498,  4.980000000E-02,  5.845916199E-12
    499,  4.990000000E-02,  1.080495177E-12
    500,  5.000000000E-02,  3.609978202E-12
    501,  5.010000000E-02,  2.579448157E-12
    502,  5.020000000E-02,  4.165839982E-12
    503,  5.030000000E-02,  3.709908249E-12
    504,  5.040000000E-02,  7.832029296E-12
    505,  5.050000000E-02,  3.235239984E-12
    506,  5.060000000E-02,  5.177633062E-12
    507,  5.070000000E-02,  2.648150145E-12
    508,  5.080000000E-02,  3.922260086E-12
    509,  5.090000000E-02,  4.359454638E-12
    510,  5.100000000E-02,  4.259524591E-12
    511,  5.110000000E-02,  4.115874742E-12
    512,  5.120000000E-02,  5.614827613E-12
    513,  5.130000000E-02,  7.120026140E-13
    514,  5.140000000E-02,  6.183180704E-12
    515,  5.150000000E-02,  4.234541971E-12
    516,  5.160000000E-02,  3.866049408E-12
    517,  5.170000000E-02,  2.904221351E-12
    518,  5.180000000E-02,  5.477423636E-12
    519,  5.190000000E-02,  7.682133467E-13
    520,  5.200000000E-02,  7.182482907E-12
    521,  5.210000000E-02,  6.339321863E-12
    522,  5.220000000E-02,  2.017340722E-12
    523,  5.230000000E-02,  7.301150136E-12
    524,  5.240000000E-02,  4.771666569E-12
    525,  5.250000000E-02,  4.559315165E-12
    526,  5.260000000E-02,  6.589147197E-12
    527,  5.270000000E-02,  1.255373084E-12
    528,  5.280000000E-02,  7.351114509E-12
    529,  5.290000000E-02,  3.784856109E-12
    530,  5.300000000E-02,  4.584297785E-12
    531,  5.310000000E-02,  3.984716637E-12
    532,  5.320000000E-02,  6.626621127E-12
    533,  5.330000000E-02,  2.560711192E-12
    534,  5.340000000E-02,  7.644660079E-12
    535,  5.350000000E-02,  3.566258833E-12
    536,  5.360000000E-02,  6.838972531E-12
    537,  5.370000000E-02,  6.820235782E-12
    538,  5.380000000E-02,  2.791799777E-12
    539,  5.390000000E-02,  5.952092118E-12
    540,  5.400000000E-02,  2.916712444E-12
    541,  5.410000000E-02,  6.589147197E-12
    542,  5.420000000E-02,  6.308093371E-12
    543,  5.430000000E-02,  3.616223857E-12
    544,  5.440000000E-02,  3.085344697E-12
    545,  5.450000000E-02,  4.540577983E-12
    546,  5.460000000E-02,  2.947940720E-12
    547,  5.470000000E-02,  4.959035786E-12
    548,  5.480000000E-02,  6.333075991E-12
    549,  5.490000000E-02,  3.778610671E-12
    550,  5.500000000E-02,  4.553069293E-12
    551,  5.510000000E-02, -4.371945988E-14
    552,  5.520000000E-02,  8.106837250E-12
    553,  5.530000000E-02, -1.498952872E-13
    554,  5.540000000E-02,  9.031191593E-12
    555,  5.550000000E-02,  1.829971721E-12
    556,  5.560000000E-02,  5.820934013E-12
    557,  5.570000000E-02,  1.605128790E-12
    558,  5.580000000E-02,  4.609280405E-12
    559,  5.590000000E-02,  1.892428055E-12
    560,  5.600000000E-02,  5.683529602E-12
    561,  5.610000000E-02,  2.373342191E-12
    562,  5.620000000E-02,  5.833424889E-12
    563,  5.630000000E-02,  2.367096536E-12
    564,  5.640000000E-02,  5.333774221E-12
    565,  5.650000000E-02,  3.759873489E-12
    566,  5.660000000E-02,  6.439251909E-12
    567,  5.670000000E-02,  7.494764358E-14
    568,  5.680000000E-02,  6.564164576E-12
    569,  5.690000000E-02,  5.927109498E-12
    570,  5.700000000E-02,  4.584297785E-12
    571,  5.710000000E-02,  5.764722900E-12
    572,  5.720000000E-02,  1.923656330E-12
    573,  5.730000000E-02,  4.796649189E-12
    574,  5.740000000E-02,  4.115874742E-12
    575,  5.750000000E-02,  2.342113916E-12
    576,  5.760000000E-02,  4.140857362E-12
    577,  5.770000000E-02,  7.469781738E-12
    578,  5.780000000E-02,  8.181784785E-13
    579,  5.790000000E-02,  7.869502792E-12
    580,  5.800000000E-02,  3.191520615E-12
    581,  5.810000000E-02,  2.741834754E-12
    582,  5.820000000E-02,  5.165141752E-12
    583,  5.830000000E-02,  3.803592857E-12
    584,  5.840000000E-02,  5.539880187E-12
    585,  5.850000000E-02,  4.234541971E-12
    586,  5.860000000E-02,  4.115874742E-12
    587,  5.870000000E-02,  6.470479968E-12
    588,  5.880000000E-02,  4.521841235E-12
    589,  5.890000000E-02,  2.585693812E-12
    590,  5.900000000E-02,  1.274109941E-12
    591,  5.910000000E-02,  4.571806475E-12
    592,  5.920000000E-02,  7.357360381E-12
    593,  5.930000000E-02,  5.296300291E-12
    594,  5.940000000E-02,  6.395532541E-12
    595,  5.950000000E-02,  9.368455447E-13
    596,  5.960000000E-02,  1.904919365E-12
    597,  5.970000000E-02,  3.703662810E-12
    598,  5.980000000E-02,  5.714758094E-12
    599,  5.990000000E-02,  5.146405004E-12
    600,  6.000000000E-02,  1.979867008E-12
    601,  6.010000000E-02,  2.179727319E-12
    602,  6.020000000E-02,  3.353907213E-12
    603,  6.030000000E-02,  2.467026583E-12
    604,  6.040000000E-02,  2.954186375E-12
    605,  6.050000000E-02,  3.622469512E-12
    606,  6.060000000E-02,  1.973621353E-12
    607,  6.070000000E-02,  4.665491084E-12
    608,  6.080000000E-02,  5.015246465E-12
    609,  6.090000000E-02,  2.435798525E-12
    610,  6.100000000E-02,  5.033983647E-12
    611,  6.110000000E-02,  6.701568554E-12
    612,  6.120000000E-02,  2.529483133E-12
    613,  6.130000000E-02,  2.242183652E-12
    614,  6.140000000E-02,  2.104779675E-12
    615,  6.150000000E-02,  3.734890869E-12
    616,  6.160000000E-02,  3.191520615E-12
    617,  6.170000000E-02,  4.659245212E-12
    618,  6.180000000E-02,  6.414269289E-12
    619,  6.190000000E-02,  4.478121866E-12
    620,  6.200000000E-02,  3.466328570E-12
    621,  6.210000000E-02,  4.515595797E-12
    622,  6.220000000E-02,  3.791101547E-12
    623,  6.230000000E-02,  4.615525843E-12
    624,  6.240000000E-02,  4.965281658E-12
    625,  6.250000000E-02,  3.934751396E-12
    626,  6.260000000E-02,  2.616921870E-12
    627,  6.270000000E-02,  3.959734016E-12
    628,  6.280000000E-02,  4.453139246E-12
    629,  6.290000000E-02,  4.809140499E-12
    630,  6.300000000E-02,  2.504500513E-12
    631,  6.310000000E-02,  3.728645431E-12
    632,  6.320000000E-02,  4.540577983E-12
    633,  6.330000000E-02,  4.009698823E-12
    634,  6.340000000E-02,  5.208861554E-12
    635,  6.350000000E-02,  3.204011926E-12
    636,  6.360000000E-02,  3.934751396E-12
    637,  6.370000000E-02,  4.690473270E-12
    638,  6.380000000E-02,  3.491311190E-12
    639,  6.390000000E-02,  4.047172753E-12
    640,  6.400000000E-02,  3.453837260E-12
    641,  6.410000000E-02,  4.371945948E-12
    642,  6.420000000E-02,  4.109629304E-12
    643,  6.430000000E-02,  6.283110750E-12
    644,  6.440000000E-02,  4.128366052E-12
    645,  6.450000000E-02,  3.522539248E-12
    646,  6.460000000E-02,  2.604430777E-12
    647,  6.470000000E-02,  4.059664063E-12
    648,  6.480000000E-02,  2.785554122E-12
    649,  6.490000000E-02,  4.521841235E-12
    650,  6.500000000E-02,  4.222050660E-12
    651,  6.510000000E-02,  3.422609201E-12
    652,  6.520000000E-02,  5.033983647E-12
    653,  6.530000000E-02,  2.248429307E-12
    654,  6.540000000E-02,  3.634960822E-12
    655,  6.550000000E-02,  3.466328570E-12
    656,  6.560000000E-02,  6.201917452E-12
    657,  6.570000000E-02,  4.340717889E-12
    658,  6.580000000E-02,  4.140857362E-12
    659,  6.590000000E-02,  3.603732547E-12
    660,  6.600000000E-02,  4.434402498E-12
    661,  6.610000000E-02,  3.478819880E-12
    662,  6.620000000E-02,  3.397626581E-12
    663,  6.630000000E-02,  3.291450662E-12
    664,  6.640000000E-02,  6.888937771E-12
    665,  6.650000000E-02,  6.058268037E-13
    666,  6.660000000E-02,  4.228296532E-12
    667,  6.670000000E-02,  3.772364799E-12
    668,  6.680000000E-02,  7.750835564E-12
    669,  6.690000000E-02,  1.480216015E-12
    670,  6.700000000E-02,  2.167236009E-12
    671,  6.710000000E-02,  3.466328570E-12
    672,  6.720000000E-02,  1.942393078E-12
    673,  6.730000000E-02,  3.503802500E-12
    674,  6.740000000E-02,  3.016642708E-12
    675,  6.750000000E-02,  3.816084167E-12
    676,  6.760000000E-02,  3.472574225E-12
    677,  6.770000000E-02,  3.653697570E-12
    678,  6.780000000E-02,  4.809140499E-12
    679,  6.790000000E-02,  3.990962075E-12
    680,  6.800000000E-02,  6.482971278E-12
    681,  6.810000000E-02,  9.930563316E-13
    682,  6.820000000E-02,  3.772364799E-12
    683,  6.830000000E-02,  4.428156626E-12
    684,  6.840000000E-02,  4.371945948E-12
    685,  6.850000000E-02,  4.340717889E-12
    686,  6.860000000E-02,  3.647452132E-12
    687,  6.870000000E-02,  5.402476209E-12
    688,  6.880000000E-02,  4.740438510E-12
    689,  6.890000000E-02,  3.547521868E-12
    690,  6.900000000E-02,  4.059664063E-12
    691,  6.910000000E-02,  6.220654634E-12
    692,  6.920000000E-02,  6.083250657E-12
    693,  6.930000000E-02,  2.235937997E-12
    694,  6.940000000E-02,  3.216503019E-12
    695,  6.950000000E-02,  2.616921870E-12
    696,  6.960000000E-02,  3.478819880E-12
    697,  6.970000000E-02,  3.553767523E-12
    698,  6.980000000E-02,  4.403174006E-12
    699,  6.990000000E-02,  2.310885641E-12
    700,  7.000000000E-02,  8.656453158E-12
    701,  7.010000000E-02,  5.033983647E-12
    702,  7.020000000E-02, -1.311583763E-13
    703,  7.030000000E-02,  6.114478715E-12
    704,  7.040000000E-02,  3.172783650E-12
    705,  7.050000000E-02,  4.065909935E-12
    706,  7.060000000E-02,  5.277563542E-12
    707,  7.070000000E-02,  5.983320176E-12
    708,  7.080000000E-02,  4.265770029E-12
    709,  7.090000000E-02,  2.922958100E-12
    710,  7.100000000E-02,  1.692567636E-12
    711,  7.110000000E-02,  4.621771282E-12
    712,  7.120000000E-02,  5.945846680E-12
    713,  7.130000000E-02,  4.871596833E-13
    714,  7.140000000E-02,  2.766817157E-12
    715,  7.150000000E-02,  4.415665316E-12
    716,  7.160000000E-02,  5.583599555E-12
    717,  7.170000000E-02,  2.029832032E-12
    718,  7.180000000E-02,  3.347661558E-12
    719,  7.190000000E-02,  6.145706773E-12
    720,  7.200000000E-02,  4.446893808E-12
    721,  7.210000000E-02,  4.253278719E-12
    722,  7.220000000E-02,  6.058268037E-12
    723,  7.230000000E-02,  5.389984899E-12
    724,  7.240000000E-02,  4.590543223E-12
    725,  7.250000000E-02,  2.816782398E-12
    726,  7.260000000E-02,  2.460780928E-12
    727,  7.270000000E-02,  4.677982394E-12
    728,  7.280000000E-02,  1.386531406E-12
    729,  7.290000000E-02,  2.285903238E-12
    730,  7.300000000E-02,  6.339321863E-12
    731,  7.310000000E-02,  1.923656330E-12
    732,  7.320000000E-02,  4.290752649E-12
    733,  7.330000000E-02,  1.992358318E-12
    734,  7.340000000E-02,  6.620375255E-12
    735,  7.350000000E-02,  6.089496095E-12
    736,  7.360000000E-02,  4.097137993E-12
    737,  7.370000000E-02,  5.283808981E-12
    738,  7.380000000E-02,  4.740438510E-12
    739,  7.390000000E-02,  4.871597049E-12
    740,  7.400000000E-02,  4.446893808E-12
    741,  7.410000000E-02,  3.066607732E-12
    742,  7.420000000E-02,  4.022190133E-12
    743,  7.430000000E-02,  5.271317671E-12
    744,  7.440000000E-02,  4.103383432E-12
    745,  7.450000000E-02,  5.183878934E-12
    746,  7.460000000E-02,  3.104081662E-12
    747,  7.470000000E-02,  4.896579670E-12
    748,  7.480000000E-02,  2.223446904E-12
    749,  7.490000000E-02,  4.209559350E-12
    750,  7.500000000E-02,  5.327528349E-12
    751,  7.510000000E-02,  3.584995798E-12
    752,  7.520000000E-02,  3.185274960E-12
    753,  7.530000000E-02,  2.342113916E-12
    754,  7.540000000E-02,  3.897277466E-12
    755,  7.550000000E-02,  5.102685635E-12
    756,  7.560000000E-02,  4.665491084E-12
    757,  7.570000000E-02,  4.359454638E-12
    758,  7.580000000E-02,  7.063815678E-12
    759,  7.590000000E-02,  1.573900515E-12
    760,  7.600000000E-02,  5.877144691E-12
    761,  7.610000000E-02,  2.498254967E-13
    762,  7.620000000E-02,  8.119328126E-12
    763,  7.630000000E-02,  3.154046685E-12
    764,  7.640000000E-02,  3.909768776E-12
    765,  7.650000000E-02,  3.435100511E-12
    766,  7.660000000E-02,  6.276865312E-12
    767,  7.670000000E-02,  2.498254858E-12
    768,  7.680000000E-02,  2.111025330E-12
    769,  7.690000000E-02,  3.597486892E-12
    770,  7.700000000E-02,  3.447591605E-12
    771,  7.710000000E-02,  1.130460309E-12
    772,  7.720000000E-02,  3.072853387E-12
    773,  7.730000000E-02,  2.829273708E-12
    774,  7.740000000E-02,  3.841066788E-12
    775,  7.750000000E-02,  8.000660898E-12
    776,  7.760000000E-02,  4.471875995E-12
    777,  7.770000000E-02,  2.691869514E-12
    778,  7.780000000E-02,  2.566956847E-12
    779,  7.790000000E-02,  3.878540718E-12
    780,  7.800000000E-02,  3.472574225E-12
    781,  7.810000000E-02,  5.027737775E-12
    782,  7.820000000E-02,  6.888937771E-12
    783,  7.830000000E-02,  3.947242706E-12
    784,  7.840000000E-02,  1.592637480E-12
    785,  7.850000000E-02,  3.841066788E-12
    786,  7.860000000E-02,  4.628017154E-12
    787,  7.870000000E-02,  1.211653607E-12
    788,  7.880000000E-02,  5.365002279E-12
    789,  7.890000000E-02,  3.510048155E-12
    790,  7.900000000E-02,  5.458686888E-12
    791,  7.910000000E-02,  1.467724705E-12
    792,  7.920000000E-02,  2.098534020E-12
    793,  7.930000000E-02,  6.258128564E-12
    794,  7.940000000E-02,  4.528087107E-12
    795,  7.950000000E-02,  1.917410675E-12
    796,  7.960000000E-02,  2.723097789E-12
    797,  7.970000000E-02,  2.835519363E-12
    798,  7.980000000E-02,  6.270619874E-12
    799,  7.990000000E-02,  3.197766271E-12
    800,  8.000000000E-02,  4.134611924E-12
    801,  8.010000000E-02,  3.597486892E-12
    802,  8.020000000E-02,  1.111723452E-12
    803,  8.030000000E-02,  3.647452132E-12
    804,  8.040000000E-02,  3.235239984E-12
    805,  8.050000000E-02,  3.397626581E-12
    806,  8.060000000E-02,  4.022190133E-12
    807,  8.070000000E-02,  3.953488144E-12
    808,  8.080000000E-02,  1.405268371E-12
    809,  8.090000000E-02,  3.597486892E-12
    810,  8.100000000E-02,  3.591241454E-12
    811,  8.110000000E-02,  2.897975696E-12
    812,  8.120000000E-02,  2.935449410E-12
    813,  8.130000000E-02,  6.913920391E-12
    814,  8.140000000E-02,  4.503104487E-12
    815,  8.150000000E-02,  3.097836007E-12
    816,  8.160000000E-02,  1.117968999E-12
    817,  8.170000000E-02,  2.891730041E-12
    818,  8.180000000E-02,  3.797347419E-12
    819,  8.190000000E-02,  4.640508464E-12
    820,  8.200000000E-02,  3.466328570E-12
    821,  8.210000000E-02,  4.746684382E-12
    822,  8.220000000E-02,  4.952790348E-12
    823,  8.230000000E-02,  1.829971721E-12
    824,  8.240000000E-02,  7.588448966E-12
    825,  8.250000000E-02,  1.811234756E-12
    826,  8.260000000E-02,  5.414967520E-12
    827,  8.270000000E-02,  1.386531406E-12
    828,  8.280000000E-02,  3.634960822E-12
    829,  8.290000000E-02,  5.914618188E-12
    830,  8.300000000E-02,  1.761269624E-12
    831,  8.310000000E-02,  5.233843740E-12
    832,  8.320000000E-02,  2.292148893E-12
    833,  8.330000000E-02,  5.090194325E-12
    834,  8.340000000E-02,  4.809140499E-12
    835,  8.350000000E-02,  2.535728572E-12
    836,  8.360000000E-02,  3.197766271E-12
    837,  8.370000000E-02,  6.526690646E-12
    838,  8.380000000E-02,  2.154744915E-12
    839,  8.390000000E-02,  3.741136741E-12
    840,  8.400000000E-02,  4.290752649E-12
    841,  8.410000000E-02,  3.260222604E-12
    842,  8.420000000E-02,  5.458686888E-12
    843,  8.430000000E-02,  1.973621353E-12
    844,  8.440000000E-02,  3.441345950E-12
    845,  8.450000000E-02,  4.440647936E-12
    846,  8.460000000E-02,  4.727947200E-12
    847,  8.470000000E-02,  2.510746168E-12
    848,  8.480000000E-02,  4.090892122E-12
    849,  8.490000000E-02,  3.366398306E-12
    850,  8.500000000E-02,  4.321980707E-12
    851,  8.510000000E-02,  4.109629304E-12
    852,  8.520000000E-02,  4.459385118E-12
    853,  8.530000000E-02,  3.129064282E-12
    854,  8.540000000E-02,  4.934053166E-12
    855,  8.550000000E-02,  3.747382179E-12
    856,  8.560000000E-02,  3.160292340E-12
    857,  8.570000000E-02,  3.410117891E-12
    858,  8.580000000E-02,  4.290752649E-12
    859,  8.590000000E-02,  4.253278719E-12
    860,  8.600000000E-02,  3.778610671E-12
    861,  8.610000000E-02,  4.465630556E-12
    862,  8.620000000E-02,  4.296998521E-12
    863,  8.630000000E-02,  3.491311190E-12
    864,  8.640000000E-02,  4.315735269E-12
    865,  8.650000000E-02,  4.940299038E-12
    866,  8.660000000E-02,  5.514897566E-12
    867,  8.670000000E-02,  5.090194325E-12
    868,  8.680000000E-02,  3.260222604E-12
    869,  8.690000000E-02,  3.603732547E-12
    870,  8.700000000E-02,  4.952790348E-12
    871,  8.710000000E-02,  7.988170021E-12
    872,  8.720000000E-02,  3.616223857E-12
    873,  8.730000000E-02,  2.966677685E-12
    874,  8.740000000E-02,  5.377493589E-12
    875,  8.750000000E-02,  4.328226579E-12
    876,  8.760000000E-02,  3.753628051E-12
    877,  8.770000000E-02,  4.990264278E-12
    878,  8.780000000E-02,  5.071457143E-12
    879,  8.790000000E-02,  4.459385118E-12
    880,  8.800000000E-02,  3.353907213E-12
    881,  8.810000000E-02,  2.947940720E-12
    882,  8.820000000E-02,  4.902825108E-12
    883,  8.830000000E-02,  6.601638507E-12
    884,  8.840000000E-02,  9.805650215E-13
    885,  8.850000000E-02,  3.478819880E-12
    886,  8.860000000E-02,  3.997207947E-12
    887,  8.870000000E-02,  2.947940720E-12
    888,  8.880000000E-02,  4.684227832E-12
    889,  8.890000000E-02,  6.045776726E-12
    890,  8.900000000E-02,  5.414967520E-12
    891,  8.910000000E-02,  3.104081662E-12
    892,  8.920000000E-02,  2.417061560E-12
    893,  8.930000000E-02,  2.435798525E-12
    894,  8.940000000E-02,  4.990264278E-12
    895,  8.950000000E-02,  5.246335050E-12
    896,  8.960000000E-02,  3.516293810E-12
    897,  8.970000000E-02,  4.365700509E-12
    898,  8.980000000E-02,  3.916014648E-12
    899,  8.990000000E-02,  2.485763548E-12
    900,  9.000000000E-02,  3.160292340E-12
    901,  9.010000000E-02,  3.235239984E-12
    902,  9.020000000E-02,  4.459385118E-12
    903,  9.030000000E-02,  4.628017154E-12
    904,  9.040000000E-02,  4.553069293E-12
    905,  9.050000000E-02,  3.228994329E-12
    906,  9.060000000E-02,  5.414967520E-12
    907,  9.070000000E-02,  3.597486892E-12
    908,  9.080000000E-02,  4.871597049E-12
    909,  9.090000000E-02,  4.234541971E-12
    910,  9.100000000E-02,  5.346265531E-12
    911,  9.110000000E-02,  5.252580922E-12
    912,  9.120000000E-02,  3.060362293E-12
    913,  9.130000000E-02,  2.535728572E-12
    914,  9.140000000E-02,  6.095741967E-12
    915,  9.150000000E-02,  6.033285416E-12
    916,  9.160000000E-02,  4.203313912E-12
    917,  9.170000000E-02,  3.510048155E-12
    918,  9.180000000E-02,  3.535030558E-12
    919,  9.190000000E-02,  4.921561856E-12
    920,  9.200000000E-02,  4.128366052E-12
    921,  9.210000000E-02,  4.640508464E-12
    922,  9.220000000E-02,  4.165839982E-12
    923,  9.230000000E-02,  3.766119361E-12
    924,  9.240000000E-02,  2.360850881E-12
    925,  9.250000000E-02,  3.678680190E-12
    926,  9.260000000E-02,  4.122120614E-12
    927,  9.270000000E-02,  5.414967520E-12
    928,  9.280000000E-02,  4.752929821E-12
    929,  9.290000000E-02,  4.528087107E-12
    930,  9.300000000E-02,  3.822330039E-12
    931,  9.310000000E-02,  3.347661558E-12
    932,  9.320000000E-02,  3.060362293E-12
    933,  9.330000000E-02,  2.710606479E-12
    934,  9.340000000E-02,  6.689077243E-12
    935,  9.350000000E-02,  6.389286669E-12
    936,  9.360000000E-02,  2.367096536E-12
    937,  9.370000000E-02,  2.685623859E-12
    938,  9.380000000E-02,  2.947940720E-12
    939,  9.390000000E-02,  5.721003532E-12
    940,  9.400000000E-02,  3.110327317E-12
    941,  9.410000000E-02,  2.785554122E-12
    942,  9.420000000E-02,  5.895881439E-12
    943,  9.430000000E-02,  3.972225326E-12
    944,  9.440000000E-02,  2.947940720E-12
    945,  9.450000000E-02,  2.573202502E-12
    946,  9.460000000E-02,  5.852162071E-12
    947,  9.470000000E-02,  6.126970025E-12
    948,  9.480000000E-02,  4.321980707E-12
    949,  9.490000000E-02,  2.217201249E-12
    950,  9.500000000E-02,  4.559315165E-12
    951,  9.510000000E-02,  5.246335050E-12
    952,  9.520000000E-02,  5.246335050E-12
    953,  9.530000000E-02,  3.878540718E-12
    954,  9.540000000E-02,  4.147103234E-12
    955,  9.550000000E-02,  5.389984899E-12
    956,  9.560000000E-02,  2.785554122E-12
    957,  9.570000000E-02,  1.324075073E-12
    958,  9.580000000E-02,  4.390682696E-12
    959,  9.590000000E-02,  3.978470765E-12
    960,  9.600000000E-02,  4.827877681E-12
    961,  9.610000000E-02,  1.380285751E-12
    962,  9.620000000E-02,  3.684926062E-12
    963,  9.630000000E-02,  7.032587620E-12
    964,  9.640000000E-02,  4.409419878E-12
    965,  9.650000000E-02,  3.566258833E-12
    966,  9.660000000E-02,  2.260920617E-12
    967,  9.670000000E-02,  4.215805222E-12
    968,  9.680000000E-02,  4.309489831E-12
    969,  9.690000000E-02,  3.322678938E-12
    970,  9.700000000E-02,  3.185274960E-12
    971,  9.710000000E-02,  5.958337990E-12
    972,  9.720000000E-02,  4.515595797E-12
    973,  9.730000000E-02,  3.847312659E-12
    974,  9.740000000E-02,  4.484367305E-12
    975,  9.750000000E-02,  4.190822602E-12
    976,  9.760000000E-02,  3.659943442E-12
    977,  9.770000000E-02,  4.409419878E-12
    978,  9.780000000E-02,  4.865351177E-12
    979,  9.790000000E-02,  4.959035786E-12
    980,  9.800000000E-02,  3.129064282E-12
    981,  9.810000000E-02,  2.304640203E-12
    982,  9.820000000E-02,  3.684926062E-12
    983,  9.830000000E-02,  4.203313912E-12
    984,  9.840000000E-02,  5.283808981E-12
    985,  9.850000000E-02,  4.409419878E-12
    986,  9.860000000E-02,  3.634960822E-12
    987,  9.870000000E-02,  4.203313912E-12
    988,  9.880000000E-02,  5.009001026E-12
    989,  9.890000000E-02,  2.716852134E-12
    990,  9.900000000E-02,  3.722399559E-12
    991,  9.910000000E-02,  5.427458830E-12
    992,  9.920000000E-02,  5.383739028E-12
    993,  9.930000000E-02,  3.709908249E-12
    994,  9.940000000E-02,  4.315735269E-12
    995,  9.950000000E-02,  5.952092118E-12
    996,  9.960000000E-02,  6.345567301E-12
    997,  9.970000000E-02,  4.428156626E-12
    998,  9.980000000E-02,  3.416363546E-12
    999,  9.990000000E-02,  4.615525843E-12
   1000,  1.000000000E-01,  2.666887110E-12
   1001,  1.001000000E-01,  3.741136741E-12
   1002,  1.002000000E-01,  4.534332545E-12
   1003,  1.003000000E-01,  5.496160818E-12
   1004,  1.004000000E-01,  2.891730041E-12
   1005,  1.005000000E-01,  2.791799777E-12
   1006,  1.006000000E-01,  2.054814652E-12
   1007,  1.007000000E-01,  3.122818627E-12
   1008,  1.008000000E-01,  5.115176945E-12
   1009,  1.009000000E-01,  2.648150145E-12
   1010,  1.010000000E-01,  4.203313912E-12
   1011,  1.011000000E-01,  2.573202502E-12
   1012,  1.012000000E-01,  3.285205224E-12
   1013,  1.013000000E-01,  5.933355478E-13
   1014,  1.014000000E-01,  4.190822602E-12
   1015,  1.015000000E-01,  4.140857362E-12
   1016,  1.016000000E-01,  3.878540718E-12
   1017,  1.017000000E-01,  3.547521868E-12
   1018,  1.018000000E-01,  4.415665316E-12
   1019,  1.019000000E-01,  4.571806475E-12
   1020,  1.020000000E-01,  3.728645431E-12
   1021,  1.021000000E-01,  3.597486892E-12
   1022,  1.022000000E-01,  3.878540718E-12
   1023,  1.023000000E-01,  4.022190133E-12
   1024,  1.024000000E-01,  4.665491084E-12
   1025,  1.025000000E-01,  3.503802500E-12
   1026,  1.026000000E-01,  4.471875995E-12
   1027,  1.027000000E-01,  4.172085420E-12
   1028,  1.028000000E-01,  3.716154121E-12
   1029,  1.029000000E-01,  3.716154121E-12
   1030,  1.030000000E-01,  3.310187627E-12
   1031,  1.031000000E-01,  4.877842488E-12
   1032,  1.032000000E-01,  4.028436005E-12
   1033,  1.033000000E-01,  4.634262592E-12
   1034,  1.034000000E-01,  3.503802500E-12
   1035,  1.035000000E-01,  3.716154121E-12
   1036,  1.036000000E-01,  5.090194325E-12
   1037,  1.037000000E-01,  3.110327317E-12
   1038,  1.038000000E-01,  3.166537995E-12
   1039,  1.039000000E-01,  3.766119361E-12
   1040,  1.040000000E-01,  4.503104487E-12
   1041,  1.041000000E-01,  3.990962075E-12
   1042,  1.042000000E-01,  4.240787409E-12
   1043,  1.043000000E-01,  4.140857362E-12
   1044,  1.044000000E-01,  4.147103234E-12
   1045,  1.045000000E-01,  3.684926062E-12
   1046,  1.046000000E-01,  3.453837260E-12
   1047,  1.047000000E-01,  5.052720395E-12
   1048,  1.048000000E-01,  4.677982394E-12
   1049,  1.049000000E-01,  3.728645431E-12
   1050,  1.050000000E-01,  4.777912441E-12
   1051,  1.051000000E-01,  3.703662810E-12
   1052,  1.052000000E-01,  3.965979455E-12
   1053,  1.053000000E-01,  3.366398306E-12
   1054,  1.054000000E-01,  5.265072232E-12
   1055,  1.055000000E-01,  5.002755155E-12
   1056,  1.056000000E-01,  6.126970025E-12
   1057,  1.057000000E-01,  3.809838729E-12
   1058,  1.058000000E-01,  2.579448157E-12
   1059,  1.059000000E-01,  3.659943442E-12
   1060,  1.060000000E-01,  4.815386371E-12
   1061,  1.061000000E-01,  3.341415903E-12
   1062,  1.062000000E-01,  5.546125625E-12
   1063,  1.063000000E-01,  3.235239984E-12
   1064,  1.064000000E-01,  3.210257581E-12
   1065,  1.065000000E-01,  6.239391382E-12
   1066,  1.066000000E-01,  4.765421131E-12
   1067,  1.067000000E-01,  5.315037039E-12
   1068,  1.068000000E-01,  4.559315165E-12
   1069,  1.069000000E-01,  2.904221351E-12
   1070,  1.070000000E-01,  3.360152868E-12
   1071,  1.071000000E-01,  3.216503019E-12
   1072,  1.072000000E-01,  4.615525843E-12
   1073,  1.073000000E-01,  4.459385118E-12
   1074,  1.074000000E-01,  2.029832032E-12
   1075,  1.075000000E-01,  3.909768776E-12
   1076,  1.076000000E-01,  3.403872236E-12
   1077,  1.077000000E-01,  3.784856109E-12
   1078,  1.078000000E-01,  5.302545729E-12
   1079,  1.079000000E-01,  3.441345950E-12
   1080,  1.080000000E-01,  4.709210452E-12
   1081,  1.081000000E-01,  5.283808981E-12
   1082,  1.082000000E-01,  2.735589099E-12
   1083,  1.083000000E-01,  5.046474957E-12
   1084,  1.084000000E-01,  3.997207947E-12
   1085,  1.085000000E-01,  4.927807728E-12
   1086,  1.086000000E-01,  3.122818627E-12
   1087,  1.087000000E-01,  3.129064282E-12
   1088,  1.088000000E-01,  4.247033281E-12
   1089,  1.089000000E-01,  3.928505958E-12
   1090,  1.090000000E-01,  5.552371497E-12
   1091,  1.091000000E-01,  5.970829300E-12
   1092,  1.092000000E-01,  2.479517893E-12
   1093,  1.093000000E-01,  3.141555375E-12
   1094,  1.094000000E-01,  3.510048155E-12
   1095,  1.095000000E-01,  5.733494842E-12
   1096,  1.096000000E-01,  2.398324594E-12
   1097,  1.097000000E-01,  4.053418625E-12
   1098,  1.098000000E-01,  4.421911188E-12
   1099,  1.099000000E-01,  4.984018406E-12
   1100,  1.100000000E-01,  7.625923330E-12
   1101,  1.101000000E-01,  3.204011926E-12
   1102,  1.102000000E-01,  1.330320728E-12
   1103,  1.103000000E-01,  3.791101547E-12
   1104,  1.104000000E-01,  4.759175692E-12
   1105,  1.105000000E-01,  4.890333798E-12
   1106,  1.106000000E-01,  6.495462588E-12
   1107,  1.107000000E-01,  4.759175692E-12
   1108,  1.108000000E-01,  2.342113916E-12
   1109,  1.109000000E-01,  4.984018406E-12
   1110,  1.110000000E-01,  4.884088359E-12
   1111,  1.111000000E-01,  6.607883945E-12
   1112,  1.112000000E-01,  4.946544476E-12
   1113,  1.113000000E-01,  1.561409286E-13
   1114,  1.114000000E-01,  2.829273708E-12
   1115,  1.115000000E-01,  4.615525843E-12
   1116,  1.116000000E-01,  3.947242706E-12
   1117,  1.117000000E-01,  4.378191820E-12
   1118,  1.118000000E-01,  3.766119361E-12
   1119,  1.119000000E-01,  4.247033281E-12
   1120,  1.120000000E-01,  3.397626581E-12
   1121,  1.121000000E-01,  3.903523338E-12
   1122,  1.122000000E-01,  4.984018406E-12
   1123,  1.123000000E-01,  7.469781738E-12
   1124,  1.124000000E-01,  5.058966267E-12
   1125,  1.125000000E-01,  2.429552870E-12
   1126,  1.126000000E-01,  3.772364799E-12
   1127,  1.127000000E-01,  3.353907213E-12
   1128,  1.128000000E-01,  2.379587846E-12
   1129,  1.129000000E-01,  4.509349925E-12
   1130,  1.130000000E-01,  3.928505958E-12
   1131,  1.131000000E-01,  3.940996834E-12
   1132,  1.132000000E-01,  4.977772968E-12
   1133,  1.133000000E-01,  3.478819880E-12
   1134,  1.134000000E-01,  5.489914946E-12
   1135,  1.135000000E-01,  4.565560603E-12
   1136,  1.136000000E-01,  5.589845427E-12
   1137,  1.137000000E-01,  5.177633062E-12
   1138,  1.138000000E-01,  4.115874742E-12
   1139,  1.139000000E-01,  4.909070980E-12
   1140,  1.140000000E-01,  5.977074738E-12
   1141,  1.141000000E-01,  5.564862807E-12
   1142,  1.142000000E-01,  3.634960822E-12
   1143,  1.143000000E-01,  2.023586377E-12
   1144,  1.144000000E-01,  6.520445208E-12
   1145,  1.145000000E-01,  4.028436005E-12
   1146,  1.146000000E-01,  3.247731294E-12
   1147,  1.147000000E-01,  4.646753902E-12
   1148,  1.148000000E-01,  4.846614429E-12
   1149,  1.149000000E-01,  5.165141752E-12
   1150,  1.150000000E-01,  5.046474957E-12
   1151,  1.151000000E-01,  2.460780928E-12
   1152,  1.152000000E-01,  3.647452132E-12
   1153,  1.153000000E-01,  4.296998521E-12
   1154,  1.154000000E-01,  4.084646683E-12
   1155,  1.155000000E-01,  4.346963327E-12
   1156,  1.156000000E-01,  4.827877681E-12
   1157,  1.157000000E-01,  2.541974227E-12
   1158,  1.158000000E-01,  4.197068040E-12
   1159,  1.159000000E-01,  2.710606479E-12
   1160,  1.160000000E-01,  2.623167525E-12
   1161,  1.161000000E-01,  4.503104487E-12
   1162,  1.162000000E-01,  4.896579670E-12
   1163,  1.163000000E-01,  6.595392635E-12
   1164,  1.164000000E-01,  3.204011926E-12
   1165,  1.165000000E-01,  3.834821349E-12
   1166,  1.166000000E-01,  4.640508464E-12
   1167,  1.167000000E-01,  2.985414650E-12
   1168,  1.168000000E-01,  6.764025104E-12
   1169,  1.169000000E-01,  3.891032028E-12
   1170,  1.170000000E-01,  3.335170248E-12
   1171,  1.171000000E-01,  2.398324594E-12
   1172,  1.172000000E-01,  3.628715167E-12
   1173,  1.173000000E-01,  7.126271795E-12
   1174,  1.174000000E-01,  2.410815905E-12
   1175,  1.175000000E-01,  5.371247717E-12
   1176,  1.176000000E-01,  4.927807728E-12
   1177,  1.177000000E-01,  1.661339469E-12
   1178,  1.178000000E-01,  4.222050660E-12
   1179,  1.179000000E-01,  5.265072232E-12
   1180,  1.180000000E-01,  4.296998521E-12
   1181,  1.181000000E-01,  5.614827613E-12
   1182,  1.182000000E-01,  4.165839982E-12
   1183,  1.183000000E-01,  3.716154121E-12
   1184,  1.184000000E-01,  4.272015901E-12
   1185,  1.185000000E-01,  1.911165020E-12
   1186,  1.186000000E-01,  3.179029305E-12
   1187,  1.187000000E-01,  6.239391382E-12
   1188,  1.188000000E-01,  4.321980707E-12
   1189,  1.189000000E-01,  1.992358318E-12
   1190,  1.190000000E-01,  3.278959569E-12
   1191,  1.191000000E-01,  3.984716637E-12
   1192,  1.192000000E-01,  5.664792854E-12
   1193,  1.193000000E-01,  4.478121866E-12
   1194,  1.194000000E-01,  4.471875995E-12
   1195,  1.195000000E-01,  4.365700509E-12
   1196,  1.196000000E-01,  3.759873489E-12
   1197,  1.197000000E-01,  3.747382179E-12
   1198,  1.198000000E-01,  5.358756841E-12
   1199,  1.199000000E-01,  3.360152868E-12
   1200,  1.200000000E-01,  3.079099042E-12
   1201,  1.201000000E-01,  4.709210452E-12
   1202,  1.202000000E-01,  3.403872236E-12
   1203,  1.203000000E-01,  4.172085420E-12
   1204,  1.204000000E-01,  4.884088359E-12
   1205,  1.205000000E-01,  3.878540718E-12
   1206,  1.206000000E-01,  4.140857362E-12
   1207,  1.207000000E-01,  3.816084167E-12
   1208,  1.208000000E-01,  3.278959569E-12
   1209,  1.209000000E-01,  4.284507211E-12
   1210,  1.210000000E-01,  3.228994329E-12
   1211,  1.211000000E-01,  4.003453385E-12
   1212,  1.212000000E-01,  3.453837260E-12
   1213,  1.213000000E-01,  4.459385118E-12
   1214,  1.214000000E-01,  3.828575477E-12
   1215,  1.215000000E-01,  4.222050660E-12
   1216,  1.216000000E-01,  4.559315165E-12
   1217,  1.217000000E-01,  2.866747421E-12
   1218,  1.218000000E-01,  2.641904490E-12
   1219,  1.219000000E-01,  4.253278719E-12
   1220,  1.220000000E-01,  5.296300291E-12
   1221,  1.221000000E-01,  4.677982394E-12
   1222,  1.222000000E-01,  3.016642708E-12
   1223,  1.223000000E-01,  3.491311190E-12
   1224,  1.224000000E-01,  4.584297785E-12
   1225,  1.225000000E-01,  5.402476209E-12
   1226,  1.226000000E-01,  4.528087107E-12
   1227,  1.227000000E-01,  2.354605226E-12
   1228,  1.228000000E-01,  2.979168995E-12
   1229,  1.229000000E-01,  3.909768776E-12
   1230,  1.230000000E-01,  2.848010456E-12
   1231,  1.231000000E-01,  5.233843740E-12
   1232,  1.232000000E-01,  4.503104487E-12
   1233,  1.233000000E-01,  4.628017154E-12
   1234,  1.234000000E-01,  3.778610671E-12
   1235,  1.235000000E-01,  3.278959569E-12
   1236,  1.236000000E-01,  4.009698823E-12
   1237,  1.237000000E-01,  5.365002279E-12
   1238,  1.238000000E-01,  4.721701762E-12
   1239,  1.239000000E-01,  3.722399559E-12
   1240,  1.240000000E-01,  4.290752649E-12
   1241,  1.241000000E-01,  4.122120614E-12
   1242,  1.242000000E-01,  3.460082915E-12
   1243,  1.243000000E-01,  3.204011926E-12
   1244,  1.244000000E-01,  4.015944695E-12
   1245,  1.245000000E-01,  4.040927315E-12
   1246,  1.246000000E-01,  3.466328570E-12
   1247,  1.247000000E-01,  2.816782398E-12
   1248,  1.248000000E-01,  5.196370244E-12
   1249,  1.249000000E-01,  4.640508464E-12
   1250,  1.250000000E-01,  2.716852134E-12
   1251,  1.251000000E-01,  4.940299038E-12
   1252,  1.252000000E-01,  4.284507211E-12
   1253,  1.253000000E-01,  4.484367305E-12
   1254,  1.254000000E-01,  4.403174006E-12
   1255,  1.255000000E-01,  3.816084167E-12
   1256,  1.256000000E-01,  4.003453385E-12
   1257,  1.257000000E-01,  4.827877681E-12
   1258,  1.258000000E-01,  4.290752649E-12
   1259,  1.259000000E-01,  3.391380926E-12
   1260,  1.260000000E-01,  4.103383432E-12
   1261,  1.261000000E-01,  3.372643961E-12
   1262,  1.262000000E-01,  3.947242706E-12
   1263,  1.263000000E-01,  5.439950140E-12
   1264,  1.264000000E-01,  3.609978202E-12
   1265,  1.265000000E-01,  3.953488144E-12
   1266,  1.266000000E-01,  3.122818627E-12
   1267,  1.267000000E-01,  1.792497899E-12
   1268,  1.268000000E-01,  3.784856109E-12
   1269,  1.269000000E-01,  6.108233277E-12
   1270,  1.270000000E-01,  8.056872010E-12
   1271,  1.271000000E-01,  4.965281658E-12
   1272,  1.272000000E-01,  3.466328570E-12
   1273,  1.273000000E-01,  4.915316418E-12
   1274,  1.274000000E-01,  5.496160818E-12
   1275,  1.275000000E-01,  2.941695065E-12
   1276,  1.276000000E-01,  3.697417372E-12
   1277,  1.277000000E-01,  5.090194325E-12
   1278,  1.278000000E-01,  5.283808981E-12
   1279,  1.279000000E-01,  2.679378421E-12
   1280,  1.280000000E-01,  2.723097789E-12
   1281,  1.281000000E-01,  5.464932326E-12
   1282,  1.282000000E-01,  3.222748674E-12
   1283,  1.283000000E-01,  4.590543223E-12
   1284,  1.284000000E-01,  3.416363546E-12
   1285,  1.285000000E-01,  3.722399559E-12
   1286,  1.286000000E-01,  6.514199336E-12
   1287,  1.287000000E-01,  3.460082915E-12
   1288,  1.288000000E-01,  3.903523338E-12
   1289,  1.289000000E-01,  4.590543223E-12
   1290,  1.290000000E-01,  4.109629304E-12
   1291,  1.291000000E-01,  5.090194325E-12
   1292,  1.292000000E-01,  2.922958100E-12
   1293,  1.293000000E-01,  5.202615682E-12
   1294,  1.294000000E-01,  5.502406256E-12
   1295,  1.295000000E-01,  3.616223857E-12
   1296,  1.296000000E-01,  4.153348672E-12
   1297,  1.297000000E-01,  2.685623859E-12
   1298,  1.298000000E-01,  3.972225326E-12
   1299,  1.299000000E-01,  3.085344697E-12
   1300,  1.300000000E-01,  1.817480411E-12
   1301,  1.301000000E-01,  5.439950140E-12
   1302,  1.302000000E-01,  4.727947200E-12
   1303,  1.303000000E-01,  3.797347419E-12
   1304,  1.304000000E-01,  2.042323342E-12
   1305,  1.305000000E-01,  3.503802500E-12
   1306,  1.306000000E-01,  6.020794106E-12
   1307,  1.307000000E-01,  6.283110750E-12
   1308,  1.308000000E-01,  3.291450662E-12
   1309,  1.309000000E-01,  4.421911188E-12
   1310,  1.310000000E-01,  3.859803536E-12
   1311,  1.311000000E-01,  7.357360381E-12
   1312,  1.312000000E-01,  1.867445434E-12
   1313,  1.313000000E-01,  2.960432030E-12
   1314,  1.314000000E-01,  4.628017154E-12
   1315,  1.315000000E-01,  2.785554122E-12
   1316,  1.316000000E-01,  3.603732547E-12
   1317,  1.317000000E-01,  5.183878934E-12
   1318,  1.318000000E-01,  5.414967520E-12
   1319,  1.319000000E-01,  5.427458830E-12
   1320,  1.320000000E-01,  2.872993185E-13
   1321,  1.321000000E-01,  4.290752649E-12
   1322,  1.322000000E-01,  4.453139246E-12
   1323,  1.323000000E-01,  4.128366052E-12
   1324,  1.324000000E-01,  4.128366052E-12
   1325,  1.325000000E-01,  2.854256111E-12
   1326,  1.326000000E-01,  4.203313912E-12
   1327,  1.327000000E-01,  6.401777979E-12
   1328,  1.328000000E-01,  3.847312659E-12
   1329,  1.329000000E-01,  3.441345950E-12
   1330,  1.330000000E-01,  4.072155373E-12
   1331,  1.331000000E-01,  4.540577983E-12
   1332,  1.332000000E-01,  4.727947200E-12
   1333,  1.333000000E-01,  5.889636001E-12
   1334,  1.334000000E-01,  5.989566048E-12
   1335,  1.335000000E-01,  3.410117891E-12
   1336,  1.336000000E-01,  1.280355596E-12
   1337,  1.337000000E-01,  3.104081662E-12
   1338,  1.338000000E-01,  5.633564795E-12
   1339,  1.339000000E-01,  5.845916199E-12
   1340,  1.340000000E-01,  2.816782398E-12
   1341,  1.341000000E-01,  2.061060307E-12
   1342,  1.342000000E-01,  3.122818573E-13
   1343,  1.343000000E-01,  3.297696317E-12
   1344,  1.344000000E-01,  4.634262592E-12
   1345,  1.345000000E-01,  2.404570250E-12
   1346,  1.346000000E-01,  2.260920617E-12
   1347,  1.347000000E-01,  4.490613176E-12
   1348,  1.348000000E-01,  4.009698823E-12
   1349,  1.349000000E-01,  4.259524591E-12
   1350,  1.350000000E-01,  2.516991823E-12
   1351,  1.351000000E-01,  4.646753902E-12
   1352,  1.352000000E-01,  6.089496095E-12
   1353,  1.353000000E-01,  3.784856109E-12
   1354,  1.354000000E-01,  2.616921870E-12
   1355,  1.355000000E-01,  6.970131070E-12
   1356,  1.356000000E-01,  4.147103234E-12
   1357,  1.357000000E-01,  3.491311190E-12
   1358,  1.358000000E-01,  1.992358318E-12
   1359,  1.359000000E-01,  4.446893808E-12
   1360,  1.360000000E-01,  3.541276213E-12
   1361,  1.361000000E-01,  3.709908249E-12
   1362,  1.362000000E-01,  3.753628051E-12
   1363,  1.363000000E-01,  3.129064282E-12
   1364,  1.364000000E-01,  5.246335050E-12
   1365,  1.365000000E-01,  4.884088359E-12
   1366,  1.366000000E-01,  3.634960822E-12
   1367,  1.367000000E-01,  5.102685635E-12
   1368,  1.368000000E-01,  5.221352430E-12
   1369,  1.369000000E-01,  4.296998521E-12
   1370,  1.370000000E-01,  2.516991823E-12
   1371,  1.371000000E-01,  5.340019659E-12
   1372,  1.372000000E-01,  5.315037039E-12
   1373,  1.373000000E-01,  4.434402335E-13
   1374,  1.374000000E-01,  4.459385118E-12
   1375,  1.375000000E-01,  4.090892122E-12
   1376,  1.376000000E-01,  4.471875995E-12
   1377,  1.377000000E-01,  3.022888363E-12
   1378,  1.378000000E-01,  3.847312659E-12
   1379,  1.379000000E-01,  5.758477462E-12
   1380,  1.380000000E-01,  4.315735269E-12
   1381,  1.381000000E-01,  2.766817157E-12
   1382,  1.382000000E-01,  3.110327317E-12
   1383,  1.383000000E-01,  4.490613176E-12
   1384,  1.384000000E-01,  5.077703015E-12
   1385,  1.385000000E-01,  3.210257581E-12
   1386,  1.386000000E-01,  3.179029305E-12
   1387,  1.387000000E-01,  3.647452132E-12
   1388,  1.388000000E-01,  4.003453385E-12
   1389,  1.389000000E-01,  2.885484386E-12
   1390,  1.390000000E-01,  4.290752649E-12
   1391,  1.391000000E-01,  2.498254858E-12
   1392,  1.392000000E-01,  3.022888363E-12
   1393,  1.393000000E-01,  2.698115169E-12
   1394,  1.394000000E-01,  2.710606479E-12
   1395,  1.395000000E-01,  3.591241454E-12
   1396,  1.396000000E-01,  4.078401245E-12
   1397,  1.397000000E-01,  2.111025330E-12
   1398,  1.398000000E-01,  3.235239984E-12
   1399,  1.399000000E-01,  4.178331292E-12
   1400,  1.400000000E-01,  3.122818627E-12
   1401,  1.401000000E-01,  3.990962075E-12
   1402,  1.402000000E-01,  3.716154121E-12
   1403,  1.403000000E-01,  5.265072232E-12
   1404,  1.404000000E-01,  4.259524591E-12
   1405,  1.405000000E-01,  3.990962075E-12
   1406,  1.406000000E-01,  4.409419878E-12
   1407,  1.407000000E-01,  4.471875995E-12
   1408,  1.408000000E-01,  3.347661558E-12
   1409,  1.409000000E-01,  5.283808981E-12
   1410,  1.410000000E-01,  4.059664063E-12
   1411,  1.411000000E-01,  4.715455890E-12
   1412,  1.412000000E-01,  2.254674962E-12
   1413,  1.413000000E-01,  2.185972974E-12
   1414,  1.414000000E-01,  3.516293810E-12
   1415,  1.415000000E-01,  4.134611924E-12
   1416,  1.416000000E-01,  4.203313912E-12
   1417,  1.417000000E-01,  3.191520615E-12
   1418,  1.418000000E-01,  2.310885641E-12
   1419,  1.419000000E-01,  2.991660088E-12
   1420,  1.420000000E-01,  6.101987405E-12
   1421,  1.421000000E-01,  2.310885641E-12
   1422,  1.422000000E-01,  4.727947200E-12
   1423,  1.423000000E-01,  3.703662810E-12
   1424,  1.424000000E-01,  4.434402498E-12
   1425,  1.425000000E-01,  3.416363546E-12
   1426,  1.426000000E-01,  2.810536743E-12
   1427,  1.427000000E-01,  4.959035786E-12
   1428,  1.428000000E-01,  3.878540718E-12
   1429,  1.429000000E-01,  3.122818627E-12
   1430,  1.430000000E-01,  3.778610671E-12
   1431,  1.431000000E-01,  3.341415903E-12
   1432,  1.432000000E-01,  4.827877681E-12
   1433,  1.433000000E-01,  3.216503019E-12
   1434,  1.434000000E-01,  2.610676215E-12
   1435,  1.435000000E-01,  3.897277466E-12
   1436,  1.436000000E-01,  2.791799777E-12
   1437,  1.437000000E-01,  3.278959569E-12
   1438,  1.438000000E-01,  4.371945948E-12
   1439,  1.439000000E-01,  3.691171500E-12
   1440,  1.440000000E-01,  4.465630556E-12
   1441,  1.441000000E-01,  3.759873489E-12
   1442,  1.442000000E-01,  3.316433283E-12
   1443,  1.443000000E-01,  5.583599555E-12
   1444,  1.444000000E-01,  2.760571502E-12
   1445,  1.445000000E-01,  2.223446904E-12
   1446,  1.446000000E-01,  4.559315165E-12
   1447,  1.447000000E-01,  5.383739028E-12
   1448,  1.448000000E-01,  3.447591605E-12
   1449,  1.449000000E-01,  3.335170248E-12
   1450,  1.450000000E-01,  4.334472017E-12
   1451,  1.451000000E-01,  3.834821349E-12
   1452,  1.452000000E-01,  4.553069293E-12
   1453,  1.453000000E-01,  2.660641455E-12
   1454,  1.454000000E-01,  4.996509716E-12
   1455,  1.455000000E-01,  3.435100511E-12
   1456,  1.456000000E-01,  4.047172753E-12
   1457,  1.457000000E-01,  4.159594110E-12
   1458,  1.458000000E-01,  4.078401245E-12
   1459,  1.459000000E-01,  3.934751396E-12
   1460,  1.460000000E-01,  5.083948453E-12
   1461,  1.461000000E-01,  4.927807728E-12
   1462,  1.462000000E-01,  3.066607732E-12
   1463,  1.463000000E-01,  4.484367305E-12
   1464,  1.464000000E-01,  3.397626581E-12
   1465,  1.465000000E-01,  4.015944695E-12
   1466,  1.466000000E-01,  6.126970025E-12
   1467,  1.467000000E-01,  3.616223857E-12
   1468,  1.468000000E-01,  2.972923340E-12
   1469,  1.469000000E-01,  3.647452132E-12
   1470,  1.470000000E-01,  4.634262592E-12
   1471,  1.471000000E-01,  3.403872236E-12
   1472,  1.472000000E-01,  3.797347419E-12
   1473,  1.473000000E-01,  3.260222604E-12
   1474,  1.474000000E-01,  6.270619874E-12
   1475,  1.475000000E-01,  5.015246465E-12
   1476,  1.476000000E-01,  3.472574225E-12
   1477,  1.477000000E-01,  4.740438510E-12
   1478,  1.478000000E-01,  5.052720395E-12
   1479,  1.479000000E-01,  4.178331292E-12
   1480,  1.480000000E-01,  4.228296532E-12
   1481,  1.481000000E-01,  4.409419878E-12
   1482,  1.482000000E-01,  1.342811929E-12
   1483,  1.483000000E-01,  3.791101547E-12
   1484,  1.484000000E-01,  4.671736522E-12
   1485,  1.485000000E-01,  3.766119361E-12
   1486,  1.486000000E-01,  5.277563542E-12
   1487,  1.487000000E-01,  2.054814652E-12
   1488,  1.488000000E-01,  1.748778422E-12
   1489,  1.489000000E-01,  3.566258833E-12
   1490,  1.490000000E-01,  7.351114509E-12
   1491,  1.491000000E-01,  5.077703015E-12
   1492,  1.492000000E-01,  2.616921870E-12
   1493,  1.493000000E-01,  1.142951619E-12
   1494,  1.494000000E-01,  2.098534020E-12
   1495,  1.495000000E-01,  2.492009203E-12
   1496,  1.496000000E-01,  3.984716637E-12
   1497,  1.497000000E-01,  6.008302796E-12
   1498,  1.498000000E-01,  6.414269289E-12
   1499,  1.499000000E-01,  2.960432030E-12
   1500,  1.500000000E-01,  3.291450662E-12
   1501,  1.501000000E-01,  4.222050660E-12
   1502,  1.502000000E-01,  3.766119361E-12
   1503,  1.503000000E-01,  4.090892122E-12
   1504,  1.504000000E-01,  2.566956847E-12
   1505,  1.505000000E-01,  4.752929821E-12
   1506,  1.506000000E-01,  5.009001026E-12
   1507,  1.507000000E-01,  2.779308467E-12
   1508,  1.508000000E-01,  3.753628051E-12
   1509,  1.509000000E-01,  3.097836007E-12
   1510,  1.510000000E-01,  4.015944695E-12
   1511,  1.511000000E-01,  2.972923340E-12
   1512,  1.512000000E-01,  1.698813291E-12
   1513,  1.513000000E-01,  3.397626581E-12
   1514,  1.514000000E-01,  6.220654634E-12
   1515,  1.515000000E-01,  3.141555375E-12
   1516,  1.516000000E-01,  3.266468259E-12
   1517,  1.517000000E-01,  3.391380926E-12
   1518,  1.518000000E-01,  3.597486892E-12
   1519,  1.519000000E-01,  3.972225326E-12
   1520,  1.520000000E-01,  4.122120614E-12
   1521,  1.521000000E-01,  7.013850438E-12
   1522,  1.522000000E-01,  4.534332545E-12
   1523,  1.523000000E-01,  3.584995798E-12
   1524,  1.524000000E-01,  2.123516640E-12
   1525,  1.525000000E-01,  2.529483133E-12
   1526,  1.526000000E-01,  4.353209199E-12
   1527,  1.527000000E-01,  2.585693812E-12
   1528,  1.528000000E-01,  4.197068040E-12
   1529,  1.529000000E-01,  4.877842488E-12
   1530,  1.530000000E-01,  5.439950140E-12
   1531,  1.531000000E-01,  2.866747421E-12
   1532,  1.532000000E-01,  2.142253605E-12
   1533,  1.533000000E-01,  4.022190133E-12
   1534,  1.534000000E-01,  3.535030558E-12
   1535,  1.535000000E-01,  5.989566048E-12
   1536,  1.536000000E-01,  2.785554122E-12
   1537,  1.537000000E-01,  6.364304049E-12
   1538,  1.538000000E-01,  5.365002279E-12
   1539,  1.539000000E-01,  2.510746168E-12
   1540,  1.540000000E-01,  6.601638507E-12
   1541,  1.541000000E-01,  4.634262592E-12
   1542,  1.542000000E-01,  1.873691089E-12
   1543,  1.543000000E-01,  4.209559350E-12
   1544,  1.544000000E-01,  1.286601251E-12
   1545,  1.545000000E-01,  2.810536743E-12
   1546,  1.546000000E-01,  7.107535047E-12
   1547,  1.547000000E-01, -4.122120397E-13
   1548,  1.548000000E-01,  2.367096536E-12
   1549,  1.549000000E-01,  5.396230338E-12
   1550,  1.550000000E-01,  4.584297785E-12
   1551,  1.551000000E-01,  5.421212958E-12
   1552,  1.552000000E-01, -4.934053383E-13
   1553,  1.553000000E-01,  2.816782398E-12
   1554,  1.554000000E-01,  3.753628051E-12
   1555,  1.555000000E-01,  9.680737115E-13
   1556,  1.556000000E-01,  3.160292340E-12
   1557,  1.557000000E-01,  7.432308349E-13
   1558,  1.558000000E-01,  3.728645431E-12
   1559,  1.559000000E-01,  3.197766271E-12
   1560,  1.560000000E-01,  4.884088359E-12
   1561,  1.561000000E-01,  7.201219655E-12
   1562,  1.562000000E-01,  5.414967520E-12
   1563,  1.563000000E-01, -2.623167525E-13
   1564,  1.564000000E-01, -5.621073268E-14
   1565,  1.565000000E-01,  2.454535490E-12
   1566,  1.566000000E-01,  8.450347193E-12
   1567,  1.567000000E-01,  7.451044989E-12
   1568,  1.568000000E-01,  3.884786156E-12
   1569,  1.569000000E-01, -2.941695065E-12
   1570,  1.570000000E-01,  3.641206260E-12
   1571,  1.571000000E-01,  5.602336303E-12
   1572,  1.572000000E-01,  1.018038865E-11
   1573,  1.573000000E-01, -1.742532767E-12
   1574,  1.574000000E-01,  1.823726066E-12
   1575,  1.575000000E-01,  9.118630330E-12
   1576,  1.576000000E-01,  2.129762295E-12
   1577,  1.577000000E-01,  4.615525843E-12
   1578,  1.578000000E-01,  5.446195578E-12
   1579,  1.579000000E-01,  1.249127429E-12
   1580,  1.580000000E-01,  6.745287922E-12
   1581,  1.581000000E-01,  1.274109941E-12
   1582,  1.582000000E-01,  3.029134018E-12
   1583,  1.583000000E-01,  3.485065535E-12
   1584,  1.584000000E-01,  3.734890869E-12
   1585,  1.585000000E-01,  2.335868261E-12
   1586,  1.586000000E-01,  4.884088359E-12
   1587,  1.587000000E-01,  2.067305962E-12
   1588,  1.588000000E-01,  4.159594110E-12
   1589,  1.589000000E-01,  4.534332545E-12
   1590,  1.590000000E-01,  4.784157879E-12
   1591,  1.591000000E-01,  3.478819880E-12
   1592,  1.592000000E-01,  5.258826360E-12
   1593,  1.593000000E-01,  3.378889616E-12
   1594,  1.594000000E-01,  7.313641012E-12
   1595,  1.595000000E-01,  2.735589099E-12
   1596,  1.596000000E-01,  1.998603973E-12
   1597,  1.597000000E-01,  4.659245212E-12
   1598,  1.598000000E-01,  5.689775474E-12
   1599,  1.599000000E-01,  4.340717889E-12
   1600,  1.600000000E-01,  1.167934130E-12
   1601,  1.601000000E-01,  5.009001026E-12
   1602,  1.602000000E-01, -1.873691089E-13
   1603,  1.603000000E-01,  9.324736296E-12
   1604,  1.604000000E-01,  4.603034533E-12
   1605,  1.605000000E-01,  4.659245212E-12
   1606,  1.606000000E-01,  3.435100511E-13
   1607,  1.607000000E-01,  3.016642708E-12
   1608,  1.608000000E-01,  3.341415903E-12
   1609,  1.609000000E-01,  5.627318923E-12
   1610,  1.610000000E-01,  1.230390464E-12
   1611,  1.611000000E-01,  4.278261339E-12
   1612,  1.612000000E-01,  5.870898819E-12
   1613,  1.613000000E-01,  5.539880187E-12
   1614,  1.614000000E-01,  3.222748674E-12
   1615,  1.615000000E-01,  3.122818627E-12
   1616,  1.616000000E-01,  1.967375698E-12
   1617,  1.617000000E-01,  4.409419878E-12
   1618,  1.618000000E-01,  3.722399559E-12
   1619,  1.619000000E-01,  5.083948453E-12
   1620,  1.620000000E-01,  3.616223857E-12
   1621,  1.621000000E-01,  2.142253605E-12
   1622,  1.622000000E-01,  4.147103234E-12
   1623,  1.623000000E-01,  3.297696317E-12
   1624,  1.624000000E-01,  3.560013178E-12
   1625,  1.625000000E-01,  3.316433283E-12
   1626,  1.626000000E-01,  4.790403751E-12
   1627,  1.627000000E-01,  3.641206260E-12
   1628,  1.628000000E-01,  4.852859867E-12
   1629,  1.629000000E-01,  3.622469512E-12
   1630,  1.630000000E-01,  4.628017154E-12
   1631,  1.631000000E-01,  2.947940720E-12
   1632,  1.632000000E-01,  4.078401245E-12
   1633,  1.633000000E-01,  6.214408762E-12
   1634,  1.634000000E-01,  2.479517893E-12
   1635,  1.635000000E-01,  4.628017154E-12
   1636,  1.636000000E-01,  2.479517893E-12
   1637,  1.637000000E-01,  5.639810233E-12
   1638,  1.638000000E-01,  3.922260086E-12
   1639,  1.639000000E-01,  6.083250657E-12
   1640,  1.640000000E-01,  3.903523338E-12
   1641,  1.641000000E-01,  3.741136741E-12
   1642,  1.642000000E-01,  8.244240794E-13
   1643,  1.643000000E-01,  4.515595797E-12
   1644,  1.644000000E-01,  3.522539248E-12
   1645,  1.645000000E-01,  6.264374002E-12
   1646,  1.646000000E-01,  3.628715167E-12
   1647,  1.647000000E-01,  3.809838729E-12
   1648,  1.648000000E-01,  4.346963327E-12
   1649,  1.649000000E-01,  6.114478715E-12
   1650,  1.650000000E-01,  3.678680190E-12
   1651,  1.651000000E-01,  4.721701762E-12
   1652,  1.652000000E-01,  3.578750143E-12
   1653,  1.653000000E-01,  3.822330039E-12
   1654,  1.654000000E-01,  2.417061560E-12
   1655,  1.655000000E-01,  3.722399559E-12
   1656,  1.656000000E-01,  6.101987405E-12
   1657,  1.657000000E-01,  2.029832032E-12
   1658,  1.658000000E-01,  4.484367305E-12
   1659,  1.659000000E-01,  3.734890869E-12
   1660,  1.660000000E-01,  5.639810233E-12
   1661,  1.661000000E-01,  1.798743446E-12
   1662,  1.662000000E-01,  4.578051913E-12
   1663,  1.663000000E-01,  3.116572972E-12
   1664,  1.664000000E-01,  2.279657582E-12
   1665,  1.665000000E-01,  1.879936744E-12
   1666,  1.666000000E-01,  3.634960822E-12
   1667,  1.667000000E-01,  4.940299038E-12
   1668,  1.668000000E-01,  3.566258833E-12
   1669,  1.669000000E-01,  2.798045433E-12
   1670,  1.670000000E-01,  2.292148893E-12
   1671,  1.671000000E-01,  3.060362293E-12
   1672,  1.672000000E-01,  4.103383432E-12
   1673,  1.673000000E-01,  3.772364799E-12
   1674,  1.674000000E-01,  3.703662810E-12
   1675,  1.675000000E-01,  4.340717889E-12
   1676,  1.676000000E-01,  2.660641455E-12
   1677,  1.677000000E-01,  2.267166272E-12
   1678,  1.678000000E-01,  3.947242706E-12
   1679,  1.679000000E-01,  3.709908249E-12
   1680,  1.680000000E-01,  3.035379673E-12
   1681,  1.681000000E-01,  3.160292340E-12
   1682,  1.682000000E-01,  3.566258833E-12
   1683,  1.683000000E-01,  4.253278719E-12
   1684,  1.684000000E-01,  3.691171500E-12
   1685,  1.685000000E-01,  2.947940720E-12
   1686,  1.686000000E-01,  2.510746168E-12
   1687,  1.687000000E-01,  3.322678938E-12
   1688,  1.688000000E-01,  4.734193072E-12
   1689,  1.689000000E-01,  3.297696317E-12
   1690,  1.690000000E-01,  4.902825108E-12
   1691,  1.691000000E-01,  4.490613176E-12
   1692,  1.692000000E-01,  4.109629304E-12
   1693,  1.693000000E-01,  4.665491084E-12
   1694,  1.694000000E-01,  4.546823855E-12
   1695,  1.695000000E-01,  6.151952645E-12
   1696,  1.696000000E-01,  3.747382179E-12
   1697,  1.697000000E-01,  5.558617260E-13
   1698,  1.698000000E-01,  6.264374002E-12
   1699,  1.699000000E-01,  3.110327317E-12
   1700,  1.700000000E-01, -1.767515279E-12
   1701,  1.701000000E-01,  5.477423636E-12
   1702,  1.702000000E-01,  8.319188220E-12
   1703,  1.703000000E-01,  5.558616935E-12
   1704,  1.704000000E-01,  3.816084167E-12
   1705,  1.705000000E-01,  3.291450662E-12
   1706,  1.706000000E-01,  2.704360824E-12
   1707,  1.707000000E-01,  3.816084167E-12
   1708,  1.708000000E-01,  8.993717229E-13
   1709,  1.709000000E-01,  4.952790348E-12
   1710,  1.710000000E-01,  3.965979455E-12
   1711,  1.711000000E-01,  5.858407509E-12
   1712,  1.712000000E-01,  3.010397053E-12
   1713,  1.713000000E-01,  5.508652128E-12
   1714,  1.714000000E-01,  2.073551617E-12
   1715,  1.715000000E-01,  3.116572972E-12
   1716,  1.716000000E-01,  3.422609201E-12
   1717,  1.717000000E-01,  5.802196831E-12
   1718,  1.718000000E-01,  2.492009203E-12
   1719,  1.719000000E-01,  5.171387624E-12
   1720,  1.720000000E-01,  5.158896314E-12
   1721,  1.721000000E-01,  1.424005228E-12
   1722,  1.722000000E-01,  1.274109941E-12
   1723,  1.723000000E-01,  3.160292340E-12
   1724,  1.724000000E-01,  4.440647936E-12
   1725,  1.725000000E-01,  4.003453385E-12
   1726,  1.726000000E-01,  5.489914946E-12
   1727,  1.727000000E-01,  1.736287112E-12
   1728,  1.728000000E-01,  3.753628051E-12
   1729,  1.729000000E-01,  4.265770029E-12
   1730,  1.730000000E-01,  2.554465537E-12
   1731,  1.731000000E-01,  3.803592857E-12
   1732,  1.732000000E-01,  2.485763548E-12
   1733,  1.733000000E-01,  4.834123119E-12
   1734,  1.734000000E-01,  4.584297785E-12
   1735,  1.735000000E-01,  2.979168995E-12
   1736,  1.736000000E-01,  3.478819880E-12
   1737,  1.737000000E-01,  3.803592857E-12
   1738,  1.738000000E-01,  4.296998521E-12
   1739,  1.739000000E-01,  4.309489831E-12
   1740,  1.740000000E-01,  4.528087107E-12
   1741,  1.741000000E-01,  6.208163324E-12
   1742,  1.742000000E-01,  2.279657582E-12
   1743,  1.743000000E-01,  2.479517893E-12
   1744,  1.744000000E-01,  3.085344697E-12
   1745,  1.745000000E-01,  4.709210452E-12
   1746,  1.746000000E-01,  3.322678938E-12
   1747,  1.747000000E-01,  3.104081662E-12
   1748,  1.748000000E-01,  5.265072232E-12
   1749,  1.749000000E-01,  5.027737775E-12
   1750,  1.750000000E-01,  4.628017154E-12
   1751,  1.751000000E-01,  7.182482907E-12
   1752,  1.752000000E-01,  1.024284498E-12
   1753,  1.753000000E-01,  4.103383432E-12
   1754,  1.754000000E-01,  2.710606479E-12
   1755,  1.755000000E-01,  2.785554122E-12
   1756,  1.756000000E-01,  6.757779232E-12
   1757,  1.757000000E-01,  3.872294846E-12
   1758,  1.758000000E-01,  5.221352430E-12
   1759,  1.759000000E-01,  3.609978202E-12
   1760,  1.760000000E-01,  3.666188880E-12
   1761,  1.761000000E-01,  2.641904490E-12
   1762,  1.762000000E-01,  3.535030558E-12
   1763,  1.763000000E-01,  2.916712444E-12
   1764,  1.764000000E-01,  5.221352430E-12
   1765,  1.765000000E-01,  1.236636119E-12
   1766,  1.766000000E-01,  2.142253605E-12
   1767,  1.767000000E-01,  6.451743220E-12
   1768,  1.768000000E-01,  3.872295009E-13
   1769,  1.769000000E-01,  1.205407952E-12
   1770,  1.770000000E-01,  2.891730041E-12
   1771,  1.771000000E-01,  5.333774221E-12
   1772,  1.772000000E-01,  4.190822602E-12
   1773,  1.773000000E-01,  3.535030558E-12
   1774,  1.774000000E-01,  4.334472017E-12
   1775,  1.775000000E-01, -1.061758307E-13
   1776,  1.776000000E-01,  3.553767523E-12
   1777,  1.777000000E-01,  1.742532767E-12
   1778,  1.778000000E-01,  5.583599555E-12
   1779,  1.779000000E-01,  2.373342191E-12
   1780,  1.780000000E-01,  3.809838729E-12
   1781,  1.781000000E-01,  3.934751396E-12
   1782,  1.782000000E-01,  2.754326064E-12
   1783,  1.783000000E-01,  4.727947200E-12
   1784,  1.784000000E-01,  1.580146170E-12
   1785,  1.785000000E-01,  2.685623859E-12
   1786,  1.786000000E-01,  2.235937997E-12
   1787,  1.787000000E-01,  4.190822602E-12
   1788,  1.788000000E-01,  6.720305736E-12
   1789,  1.789000000E-01,  3.316433283E-12
   1790,  1.790000000E-01,  2.460780928E-12
   1791,  1.791000000E-01,  9.368455447E-13
   1792,  1.792000000E-01,  4.684227832E-12
   1793,  1.793000000E-01,  3.510048155E-12
   1794,  1.794000000E-01,  6.670340495E-12
   1795,  1.795000000E-01,  4.834123119E-12
   1796,  1.796000000E-01,  3.741136741E-12
   1797,  1.797000000E-01,  2.947940720E-12
   1798,  1.798000000E-01,  3.997207947E-12
   1799,  1.799000000E-01,  2.972923340E-12
   1800,  1.800000000E-01,  4.946544476E-12
   1801,  1.801000000E-01,  3.085344697E-12
   1802,  1.802000000E-01,  2.073551617E-12
   1803,  1.803000000E-01,  4.484367305E-12
   1804,  1.804000000E-01, -1.249127449E-14
   1805,  1.805000000E-01,  4.359454638E-12
   1806,  1.806000000E-01,  3.816084167E-12
   1807,  1.807000000E-01,  1.861199779E-12
   1808,  1.808000000E-01,  3.235239984E-12
   1809,  1.809000000E-01,  5.033983647E-12
   1810,  1.810000000E-01,  3.691171500E-12
   1811,  1.811000000E-01,  3.385135271E-12
   1812,  1.812000000E-01,  1.124214654E-12
   1813,  1.813000000E-01,  3.734890869E-12
   1814,  1.814000000E-01,  2.148499260E-12
   1815,  1.815000000E-01,  4.590543223E-12
   1816,  1.816000000E-01,  4.103383432E-12
   1817,  1.817000000E-01,  3.360152868E-12
   1818,  1.818000000E-01,  1.898673710E-12
   1819,  1.819000000E-01,  3.328924593E-12
   1820,  1.820000000E-01,  3.666188880E-12
   1821,  1.821000000E-01,  1.798743446E-12
   1822,  1.822000000E-01,  4.902825108E-12
   1823,  1.823000000E-01,  2.879238731E-12
   1824,  1.824000000E-01,  4.434402498E-12
   1825,  1.825000000E-01,  6.389286669E-12
   1826,  1.826000000E-01,  2.267166272E-12
   1827,  1.827000000E-01,  2.423307215E-12
   1828,  1.828000000E-01,  4.159594110E-12
   1829,  1.829000000E-01,  3.972225326E-12
   1830,  1.830000000E-01,  3.435100511E-12
   1831,  1.831000000E-01,  3.847312659E-12
   1832,  1.832000000E-01,  2.829273708E-12
   1833,  1.833000000E-01,  4.015944695E-12
   1834,  1.834000000E-01,  4.546823855E-12
   1835,  1.835000000E-01,  4.147103234E-12
   1836,  1.836000000E-01,  4.652999774E-12
   1837,  1.837000000E-01,  1.249127429E-12
   1838,  1.838000000E-01,  6.982622380E-12
   1839,  1.839000000E-01,  1.742532767E-12
   1840,  1.840000000E-01,  3.803592857E-12
   1841,  1.841000000E-01,  2.741834754E-12
   1842,  1.842000000E-01,  2.554465537E-12
   1843,  1.843000000E-01,  5.664792854E-12
   1844,  1.844000000E-01,  3.122818627E-12
   1845,  1.845000000E-01,  6.270619874E-12
   1846,  1.846000000E-01,  4.328226579E-12
   1847,  1.847000000E-01,  1.561409313E-12
   1848,  1.848000000E-01,  5.414967520E-12
   1849,  1.849000000E-01,  1.005547533E-12
   1850,  1.850000000E-01,  4.902825108E-12
   1851,  1.851000000E-01,  4.496858615E-12
   1852,  1.852000000E-01,  2.179727319E-12
   1853,  1.853000000E-01,  8.113082255E-12
   1854,  1.854000000E-01,  1.723795802E-12
   1855,  1.855000000E-01,  5.764722900E-12
   1856,  1.856000000E-01,  4.496858615E-13
   1857,  1.857000000E-01,  4.134611924E-12
   1858,  1.858000000E-01,  4.272015901E-12
   1859,  1.859000000E-01,  4.646753902E-12
   1860,  1.860000000E-01,  3.297696317E-12
   1861,  1.861000000E-01,  5.190124372E-12
   1862,  1.862000000E-01,  2.279657582E-12
   1863,  1.863000000E-01,  3.978470765E-12
   1864,  1.864000000E-01,  6.632866565E-12
   1865,  1.865000000E-01,  1.361548894E-12
   1866,  1.866000000E-01,  4.047172753E-12
   1867,  1.867000000E-01,  4.290752649E-12
   1868,  1.868000000E-01,  3.453837260E-12
   1869,  1.869000000E-01,  4.821631809E-12
   1870,  1.870000000E-01,  1.592637480E-12
   1871,  1.871000000E-01,  5.852162071E-12
   1872,  1.872000000E-01,  2.229692559E-12
   1873,  1.873000000E-01,  7.063815678E-12
   1874,  1.874000000E-01,  1.561409286E-13
   1875,  1.875000000E-01,  4.122120614E-12
   1876,  1.876000000E-01,  4.028436005E-12
   1877,  1.877000000E-01,  4.115874742E-12
   1878,  1.878000000E-01,  2.273411927E-12
   1879,  1.879000000E-01,  4.590543223E-12
   1880,  1.880000000E-01,  3.978470765E-12
   1881,  1.881000000E-01,  3.060362293E-12
   1882,  1.882000000E-01,  3.485065535E-12
   1883,  1.883000000E-01,  5.127668255E-12
   1884,  1.884000000E-01,  3.522539248E-12
   1885,  1.885000000E-01,  5.602336303E-12
   1886,  1.886000000E-01,  1.992358318E-12
   1887,  1.887000000E-01,  4.459385118E-12
   1888,  1.888000000E-01,  2.510746168E-12
   1889,  1.889000000E-01,  3.010397053E-12
   1890,  1.890000000E-01,  3.266468259E-12
   1891,  1.891000000E-01,  1.035526612E-11
   1892,  1.892000000E-01,  3.210257581E-12
   1893,  1.893000000E-01,  9.493368548E-13
   1894,  1.894000000E-01,  7.619677458E-13
   1895,  1.895000000E-01,  4.453139246E-12
   1896,  1.896000000E-01,  4.303243959E-12
   1897,  1.897000000E-01,  4.172085420E-12
   1898,  1.898000000E-01,  3.678680190E-12
   1899,  1.899000000E-01,  1.598883135E-12
   1900,  1.900000000E-01,  4.290752649E-12
   1901,  1.901000000E-01,  4.134611924E-12
   1902,  1.902000000E-01,  3.809838729E-12
   1903,  1.903000000E-01,  3.591241454E-12
   1904,  1.904000000E-01,  2.966677685E-12
   1905,  1.905000000E-01,  5.058966267E-12
   1906,  1.906000000E-01,  3.197766271E-12
   1907,  1.907000000E-01,  6.695323115E-12
   1908,  1.908000000E-01,  2.791799777E-12
   1909,  1.909000000E-01,  3.716154121E-12
   1910,  1.910000000E-01,  3.491311190E-12
   1911,  1.911000000E-01,  3.659943442E-12
   1912,  1.912000000E-01,  3.353907213E-12
   1913,  1.913000000E-01,  5.552371497E-12
   1914,  1.914000000E-01,  3.466328570E-12
   1915,  1.915000000E-01,  8.369153894E-13
   1916,  1.916000000E-01,  5.458686888E-12
   1917,  1.917000000E-01,  1.055512665E-12
   1918,  1.918000000E-01,  3.378889616E-12
   1919,  1.919000000E-01,  8.169293367E-12
   1920,  1.920000000E-01, -4.496858615E-13
   1921,  1.921000000E-01,  6.308093371E-12
   1922,  1.922000000E-01,  6.276865312E-12
   1923,  1.923000000E-01,  4.109629304E-12
   1924,  1.924000000E-01,  9.868106766E-13
   1925,  1.925000000E-01,  3.947242706E-12
   1926,  1.926000000E-01,  6.070759347E-12
   1927,  1.927000000E-01,  2.185972974E-12
   1928,  1.928000000E-01,  3.684926062E-12
   1929,  1.929000000E-01,  5.277563542E-12
   1930,  1.930000000E-01,  5.246335050E-12
   1931,  1.931000000E-01,  3.066607732E-12
   1932,  1.932000000E-01,  5.496160818E-12
   1933,  1.933000000E-01,  3.990962075E-12
   1934,  1.934000000E-01,  3.497556845E-12
   1935,  1.935000000E-01,  2.442044180E-12
   1936,  1.936000000E-01,  5.858407509E-12
   1937,  1.937000000E-01,  5.758477462E-12
   1938,  1.938000000E-01,  5.802196831E-12
   1939,  1.939000000E-01,  1.011793188E-12
   1940,  1.940000000E-01,  4.284507211E-12
   1941,  1.941000000E-01,  3.528784903E-12
   1942,  1.942000000E-01,  3.154046685E-12
   1943,  1.943000000E-01,  5.296300291E-12
   1944,  1.944000000E-01, -7.744590017E-13
   1945,  1.945000000E-01,  6.895183209E-12
   1946,  1.946000000E-01,  1.424005228E-12
   1947,  1.947000000E-01,  5.608582175E-12
   1948,  1.948000000E-01,  2.979168995E-12
   1949,  1.949000000E-01,  6.620375255E-12
   1950,  1.950000000E-01,  4.934053166E-12
   1951,  1.951000000E-01,  4.296998521E-12
   1952,  1.952000000E-01,  3.859803536E-12
   1953,  1.953000000E-01,  4.584297785E-12
   1954,  1.954000000E-01,  4.715455890E-12
   1955,  1.955000000E-01,  3.909768776E-12
   1956,  1.956000000E-01,  1.099232142E-12
   1957,  1.957000000E-01,  6.776516414E-12
   1958,  1.958000000E-01,  8.681435562E-13
   1959,  1.959000000E-01,  6.133215463E-12
   1960,  1.960000000E-01,  4.234541971E-12
   1961,  1.961000000E-01,  1.555163658E-12
   1962,  1.962000000E-01,  3.747382179E-12
   1963,  1.963000000E-01,  2.579448157E-12
   1964,  1.964000000E-01,  5.152650442E-12
   1965,  1.965000000E-01,  1.517689837E-12
   1966,  1.966000000E-01,  4.840368557E-12
   1967,  1.967000000E-01,  7.226202275E-12
   1968,  1.968000000E-01,  2.835519363E-12
   1969,  1.969000000E-01,  3.372643961E-13
   1970,  1.970000000E-01,  2.523237478E-12
   1971,  1.971000000E-01,  4.596789095E-12
   1972,  1.972000000E-01,  3.016642708E-12
   1973,  1.973000000E-01,  3.965979455E-12
   1974,  1.974000000E-01,  5.033983647E-12
   1975,  1.975000000E-01,  3.054116638E-12
   1976,  1.976000000E-01,  4.659245212E-12
   1977,  1.977000000E-01,  2.023586377E-12
   1978,  1.978000000E-01,  7.713362067E-12
   1979,  1.979000000E-01,  3.216503019E-12
   1980,  1.980000000E-01,  1.680076434E-12
   1981,  1.981000000E-01,  4.384437258E-12
   1982,  1.982000000E-01,  4.752929821E-12
   1983,  1.983000000E-01,  8.843822376E-12
   1984,  1.984000000E-01,  7.994415676E-13
   1985,  1.985000000E-01,  6.245637417E-14
   1986,  1.986000000E-01,  5.727249404E-12
   1987,  1.987000000E-01,  3.922260086E-12
   1988,  1.988000000E-01,  1.723795802E-12
   1989,  1.989000000E-01,  4.278261339E-12
   1990,  1.990000000E-01,  3.066607732E-12
   1991,  1.991000000E-01,  4.734193072E-12
   1992,  1.992000000E-01,  4.715455890E-12
   1993,  1.993000000E-01,  2.454535490E-12
   1994,  1.994000000E-01,  2.698115169E-12
   1995,  1.995000000E-01,  5.733494842E-12
   1996,  1.996000000E-01,  5.471178198E-12
   1997,  1.997000000E-01,  3.047870983E-12
   1998,  1.998000000E-01,  4.977772968E-12
   1999,  1.999000000E-01,  1.886182400E-12
   2000,  2.000000000E-01,  7.650905083E-12
   2001,  2.001000000E-01,  1.074249630E-12
   2002,  2.002000000E-01,  3.797347419E-12
   2003,  2.003000000E-01,  4.296998521E-12
   2004,  2.004000000E-01,  2.679378421E-12
   2005,  2.005000000E-01,  4.896579670E-12
   2006,  2.006000000E-01,  6.895183209E-12
   2007,  2.007000000E-01,  3.560013070E-13
   2008,  2.008000000E-01,  2.398324594E-12
   2009,  2.009000000E-01,  4.247033281E-12
   2010,  2.010000000E-01,  3.528784903E-12
   2011,  2.011000000E-01,  3.722399559E-12
   2012,  2.012000000E-01,  3.584995798E-12
   2013,  2.013000000E-01,  3.784856109E-12
   2014,  2.014000000E-01,  3.266468259E-12
   2015,  2.015000000E-01,  5.377493589E-12
   2016,  2.016000000E-01,  3.179029305E-12
   2017,  2.017000000E-01,  4.734193072E-12
   2018,  2.018000000E-01,  2.922958100E-12
   2019,  2.019000000E-01,  5.115176945E-12
   2020,  2.020000000E-01,  2.935449410E-12
   2021,  2.021000000E-01,  5.546125625E-12
   2022,  2.022000000E-01,  3.822330039E-12
   2023,  2.023000000E-01,  3.597486892E-12
   2024,  2.024000000E-01,  5.833424889E-12
   2025,  2.025000000E-01,  1.536426693E-12
   2026,  2.026000000E-01,  6.114478715E-12
   2027,  2.027000000E-01,  6.589147197E-12
   2028,  2.028000000E-01,  3.485065535E-12
   2029,  2.029000000E-01,  4.446893808E-12
   2030,  2.030000000E-01,  3.291450662E-12
   2031,  2.031000000E-01,  7.307395249E-13
   2032,  2.032000000E-01,  4.409419878E-12
   2033,  2.033000000E-01,  3.066607732E-12
   2034,  2.034000000E-01,  6.039531288E-12
   2035,  2.035000000E-01,  3.522539248E-12
   2036,  2.036000000E-01,  5.058966267E-12
   2037,  2.037000000E-01,  5.302545729E-12
   2038,  2.038000000E-01,  5.658547415E-12
   2039,  2.039000000E-01,  2.285903238E-12
   2040,  2.040000000E-01,  2.616921870E-12
   2041,  2.041000000E-01,  2.966677685E-12
   2042,  2.042000000E-01,  9.493368765E-12
   2043,  2.043000000E-01,  1.249127483E-13
   2044,  2.044000000E-01,  5.920864059E-12
   2045,  2.045000000E-01,  4.684227832E-12
   2046,  2.046000000E-01,  1.761269624E-12
   2047,  2.047000000E-01,  7.251184896E-12
   2048,  2.048000000E-01,  4.371946056E-13
   2049,  2.049000000E-01,  4.034681443E-12
   2050,  2.050000000E-01,  3.791101547E-12
   2051,  2.051000000E-01,  4.215805222E-12
   2052,  2.052000000E-01,  2.529483133E-12
   2053,  2.053000000E-01,  5.040229085E-12
   2054,  2.054000000E-01,  2.548219882E-12
   2055,  2.055000000E-01,  4.465630556E-12
   2056,  2.056000000E-01,  3.403872236E-12
   2057,  2.057000000E-01,  4.303243959E-12
   2058,  2.058000000E-01,  4.590543223E-12
   2059,  2.059000000E-01,  4.009698823E-12
   2060,  2.060000000E-01,  3.147801030E-12
   2061,  2.061000000E-01,  4.209559350E-12
   2062,  2.062000000E-01,  4.059664063E-12
   2063,  2.063000000E-01,  3.422609201E-12
   2064,  2.064000000E-01,  2.729343444E-12
   2065,  2.065000000E-01,  5.414967520E-12
   2066,  2.066000000E-01,  3.791101547E-12
   2067,  2.067000000E-01,  4.884088359E-12
   2068,  2.068000000E-01,  4.746684382E-12
   2069,  2.069000000E-01,  2.267166272E-12
   2070,  2.070000000E-01,  2.404570250E-12
   2071,  2.071000000E-01,  4.834123119E-12
   2072,  2.072000000E-01,  7.732098815E-12
   2073,  2.073000000E-01,  2.267166272E-12
   2074,  2.074000000E-01,  5.177633062E-12
   2075,  2.075000000E-01,  4.253278719E-12
   2076,  2.076000000E-01,  2.373342191E-12
   2077,  2.077000000E-01,  3.147801030E-12
   2078,  2.078000000E-01,  3.303941972E-12
   2079,  2.079000000E-01,  3.378889616E-12
   2080,  2.080000000E-01,  3.797347419E-12
   2081,  2.081000000E-01,  3.491311190E-12
   2082,  2.082000000E-01,  5.752231590E-12
   2083,  2.083000000E-01,  2.610676215E-12
   2084,  2.084000000E-01,  2.348359571E-12
   2085,  2.085000000E-01,  3.341415903E-12
   2086,  2.086000000E-01,  4.996509716E-12
   2087,  2.087000000E-01,  4.965281658E-12
   2088,  2.088000000E-01,  3.197766271E-12
   2089,  2.089000000E-01,  3.041625328E-12
   2090,  2.090000000E-01,  4.128366052E-12
   2091,  2.091000000E-01,  5.115176945E-12
   2092,  2.092000000E-01,  4.147103234E-12
   2093,  2.093000000E-01,  4.378191820E-12
   2094,  2.094000000E-01,  1.804989101E-12
   2095,  2.095000000E-01,  5.327528349E-12
   2096,  2.096000000E-01,  4.440647936E-12
   2097,  2.097000000E-01,  3.403872236E-12
   2098,  2.098000000E-01,  4.371945948E-12
   2099,  2.099000000E-01,  5.233843740E-12
   2100,  2.100000000E-01,  3.597486892E-12
   2101,  2.101000000E-01,  2.922958100E-12
   2102,  2.102000000E-01,  2.910467006E-12
   2103,  2.103000000E-01,  3.934751396E-12
   2104,  2.104000000E-01,  4.809140499E-12
   2105,  2.105000000E-01,  3.541276213E-12
   2106,  2.106000000E-01,  3.247731294E-12
   2107,  2.107000000E-01,  3.666188880E-12
   2108,  2.108000000E-01,  5.889636001E-12
   2109,  2.109000000E-01,  3.391380926E-12
   2110,  2.110000000E-01,  5.265072232E-12
   2111,  2.111000000E-01,  3.485065535E-12
   2112,  2.112000000E-01,  6.482971278E-12
   2113,  2.113000000E-01,  6.770270542E-12
   2114,  2.114000000E-01,  4.072155373E-12
   2115,  2.115000000E-01,  7.057570132E-13
   2116,  2.116000000E-01,  6.895183209E-12
   2117,  2.117000000E-01,  3.466328570E-12
   2118,  2.118000000E-01,  5.895881439E-12
   2119,  2.119000000E-01,  1.311583763E-12
   2120,  2.120000000E-01,  4.253278719E-12
   2121,  2.121000000E-01,  5.215106992E-12
   2122,  2.122000000E-01, -7.494764358E-13
   2123,  2.123000000E-01,  5.265072232E-12
   2124,  2.124000000E-01,  2.079797055E-12
   2125,  2.125000000E-01,  6.732796612E-12
   2126,  2.126000000E-01, -6.308093696E-13
   2127,  2.127000000E-01,  5.240089612E-12
   2128,  2.128000000E-01,  3.703662810E-12
   2129,  2.129000000E-01,  3.185274960E-12
   2130,  2.130000000E-01,  5.783460082E-12
   2131,  2.131000000E-01,  4.977772968E-12
   2132,  2.132000000E-01,  1.086740832E-12
   2133,  2.133000000E-01,  2.442044180E-12
   2134,  2.134000000E-01,  4.840368557E-12
   2135,  2.135000000E-01,  6.745287922E-12
   2136,  2.136000000E-01,  4.727947200E-12
   2137,  2.137000000E-01,  5.808442703E-12
   2138,  2.138000000E-01,  7.307395249E-13
   2139,  2.139000000E-01,  7.407325621E-12
   2140,  2.140000000E-01,  2.816782398E-12
   2141,  2.141000000E-01,  1.986112663E-12
   2142,  2.142000000E-01,  2.872993076E-12
   2143,  2.143000000E-01,  3.859803536E-12
   2144,  2.144000000E-01,  4.665491084E-12
   2145,  2.145000000E-01,  3.278959569E-12
   2146,  2.146000000E-01,  3.322678938E-12
   2147,  2.147000000E-01,  2.360850881E-12
   2148,  2.148000000E-01,  4.777912441E-12
   2149,  2.149000000E-01,  5.877144691E-12
   2150,  2.150000000E-01,  2.036077687E-12
   2151,  2.151000000E-01,  4.346963327E-12
   2152,  2.152000000E-01,  6.170689393E-12
   2153,  2.153000000E-01,  3.328924593E-12
   2154,  2.154000000E-01,  2.791799777E-12
   2155,  2.155000000E-01,  5.802196831E-12
   2156,  2.156000000E-01,  6.589147197E-12
   2157,  2.157000000E-01,  1.374040205E-12
   2158,  2.158000000E-01,  7.975678278E-12
   2159,  2.159000000E-01,  4.109629304E-12
   2160,  2.160000000E-01,  1.030530153E-12
   2161,  2.161000000E-01,  7.257430334E-12
   2162,  2.162000000E-01,  1.567654969E-12
   2163,  2.163000000E-01,  5.664792854E-12
   2164,  2.164000000E-01,  4.028436005E-12
   2165,  2.165000000E-01,  4.821631809E-12
   2166,  2.166000000E-01, -3.934751288E-13
   2167,  2.167000000E-01,  5.646056105E-12
   2168,  2.168000000E-01,  3.822330039E-12
   2169,  2.169000000E-01,  6.170689393E-12
   2170,  2.170000000E-01, -7.869502576E-13
   2171,  2.171000000E-01,  3.609978202E-12
   2172,  2.172000000E-01,  7.419816497E-12
   2173,  2.173000000E-01,  2.061060198E-13
   2174,  2.174000000E-01,  7.657150955E-12
   2175,  2.175000000E-01, -1.473970360E-12
   2176,  2.176000000E-01,  9.118630330E-12
   2177,  2.177000000E-01,  3.791101547E-12
   2178,  2.178000000E-01,  3.222748674E-12
   2179,  2.179000000E-01,  3.179029305E-12
   2180,  2.180000000E-01,  6.220654634E-12
   2181,  2.181000000E-01,  3.328924593E-12
   2182,  2.182000000E-01,  3.990962075E-12
   2183,  2.183000000E-01,  6.058268037E-13
   2184,  2.184000000E-01,  4.159594110E-12
   2185,  2.185000000E-01,  4.284507211E-12
   2186,  2.186000000E-01,  1.249127429E-12
   2187,  2.187000000E-01,  3.759873489E-12
   2188,  2.188000000E-01,  3.990962075E-12
   2189,  2.189000000E-01,  3.085344697E-12
   2190,  2.190000000E-01,  2.579448157E-12
   2191,  2.191000000E-01,  2.997905743E-13
   2192,  2.192000000E-01,  5.970829300E-12
   2193,  2.193000000E-01,  3.891032028E-12
   2194,  2.194000000E-01,  4.902825108E-12
   2195,  2.195000000E-01, -8.119328506E-14
   2196,  2.196000000E-01,  4.909070980E-12
   2197,  2.197000000E-01,  5.664792854E-12
   2198,  2.198000000E-01,  1.811234756E-12
   2199,  2.199000000E-01,  3.210257581E-12
   2200,  2.200000000E-01,  4.272015901E-12
   2201,  2.201000000E-01,  4.247033281E-12
   2202,  2.202000000E-01,  4.665491084E-12
   2203,  2.203000000E-01,  3.328924593E-12
   2204,  2.204000000E-01,  5.071457143E-12
   2205,  2.205000000E-01,  4.590543223E-12
   2206,  2.206000000E-01,  1.892428055E-12
   2207,  2.207000000E-01,  4.952790348E-12
   2208,  2.208000000E-01,  3.716154121E-12
   2209,  2.209000000E-01,  2.304640203E-12
   2210,  2.210000000E-01,  7.550975470E-12
   2211,  2.211000000E-01,  2.292148893E-12
   2212,  2.212000000E-01,  4.303243959E-12
   2213,  2.213000000E-01,  7.251184896E-12
   2214,  2.214000000E-01,  4.190822602E-12
   2215,  2.215000000E-01,  1.236636119E-12
   2216,  2.216000000E-01,  3.016642708E-12
   2217,  2.217000000E-01,  5.414967520E-12
   2218,  2.218000000E-01,  5.596090865E-12
   2219,  2.219000000E-01,  3.728645431E-12
   2220,  2.220000000E-01,  4.197068040E-12
   2221,  2.221000000E-01,  2.086042710E-12
   2222,  2.222000000E-01,  4.384437258E-12
   2223,  2.223000000E-01,  3.678680190E-12
   2224,  2.224000000E-01,  1.730041457E-12
   2225,  2.225000000E-01,  8.718909275E-12
   2226,  2.226000000E-01,  1.717550256E-12
   2227,  2.227000000E-01,  4.003453385E-12
   2228,  2.228000000E-01,  2.785554122E-12
   2229,  2.229000000E-01,  2.598185122E-12
   2230,  2.230000000E-01,  5.702266784E-12
   2231,  2.231000000E-01,  4.359454638E-12
   2232,  2.232000000E-01,  1.068003975E-12
   2233,  2.233000000E-01,  1.667585124E-12
   2234,  2.234000000E-01,  3.716154121E-12
   2235,  2.235000000E-01,  3.791101547E-12
   2236,  2.236000000E-01,  3.853558098E-12
   2237,  2.237000000E-01,  3.697417372E-12
   2238,  2.238000000E-01,  4.140857362E-12
   2239,  2.239000000E-01,  2.723097789E-12
   2240,  2.240000000E-01,  4.028436005E-12
   2241,  2.241000000E-01,  4.640508464E-12
   2242,  2.242000000E-01,  2.610676215E-12
   2243,  2.243000000E-01,  3.984716637E-12
   2244,  2.244000000E-01,  4.628017154E-12
   2245,  2.245000000E-01,  3.603732547E-12
   2246,  2.246000000E-01,  5.152650442E-12
   2247,  2.247000000E-01,  2.616921870E-12
   2248,  2.248000000E-01,  4.628017154E-12
   2249,  2.249000000E-01,  3.772364799E-12
   2250,  2.250000000E-01,  4.859105739E-12
   2251,  2.251000000E-01,  2.610676215E-12
   2252,  2.252000000E-01,  3.410117891E-12
   2253,  2.253000000E-01,  4.940299038E-12
   2254,  2.254000000E-01,  3.972225326E-12
   2255,  2.255000000E-01,  6.314339242E-12
   2256,  2.256000000E-01,  2.810536634E-13
   2257,  2.257000000E-01,  4.090892122E-12
   2258,  2.258000000E-01,  5.346265531E-12
   2259,  2.259000000E-01,  1.792497899E-12
   2260,  2.260000000E-01,  3.965979455E-12
   2261,  2.261000000E-01,  2.910467006E-12
   2262,  2.262000000E-01,  7.332377761E-12
   2263,  2.263000000E-01,  1.786252244E-12
   2264,  2.264000000E-01,  6.457988658E-12
   2265,  2.265000000E-01,  3.272713914E-12
   2266,  2.266000000E-01,  3.603732547E-12
   2267,  2.267000000E-01,  4.184576730E-12
   2268,  2.268000000E-01,  6.251882692E-12
   2269,  2.269000000E-01,  2.529483133E-12
   2270,  2.270000000E-01,  6.333075991E-12
   2271,  2.271000000E-01,  1.267864286E-12
   2272,  2.272000000E-01,  6.838972531E-12
   2273,  2.273000000E-01,  1.430250883E-12
   2274,  2.274000000E-01,  2.841764801E-12
   2275,  2.275000000E-01,  6.052022165E-12
   2276,  2.276000000E-01,  1.773760934E-12
   2277,  2.277000000E-01,  5.108931073E-12
   2278,  2.278000000E-01,  1.767515279E-12
   2279,  2.279000000E-01,  3.241485639E-12
   2280,  2.280000000E-01,  4.015944695E-12
   2281,  2.281000000E-01,  2.167236009E-12
   2282,  2.282000000E-01,  7.413571493E-12
   2283,  2.283000000E-01,  4.896579670E-12
   2284,  2.284000000E-01,  4.378191820E-12
   2285,  2.285000000E-01,  1.011793188E-12
   2286,  2.286000000E-01,  3.616223857E-12
   2287,  2.287000000E-01,  3.110327317E-12
   2288,  2.288000000E-01,  4.740438510E-12
   2289,  2.289000000E-01,  3.866049408E-12
   2290,  2.290000000E-01,  6.439251909E-12
   2291,  2.291000000E-01,  4.390682696E-12
   2292,  2.292000000E-01,  4.097137993E-12
   2293,  2.293000000E-01,  3.091590352E-12
   2294,  2.294000000E-01,  5.021492337E-12
   2295,  2.295000000E-01,  4.140857362E-12
   2296,  2.296000000E-01,  4.546823855E-12
   2297,  2.297000000E-01,  3.722399559E-12
   2298,  2.298000000E-01,  3.285205224E-12
   2299,  2.299000000E-01,  4.909070980E-12
   2300,  2.300000000E-01,  4.634262592E-12
   2301,  2.301000000E-01,  3.385135271E-12
   2302,  2.302000000E-01,  1.742532767E-12
   2303,  2.303000000E-01,  6.482971278E-12
   2304,  2.304000000E-01,  2.972923340E-12
   2305,  2.305000000E-01,  5.658547415E-12
   2306,  2.306000000E-01,  8.556523003E-13
   2307,  2.307000000E-01,  5.883390129E-12
   2308,  2.308000000E-01,  6.133215463E-12
   2309,  2.309000000E-01,  2.061060198E-13
   2310,  2.310000000E-01,  7.881993669E-12
   2311,  2.311000000E-01,  5.121422383E-12
   2312,  2.312000000E-01,  3.310187627E-12
   2313,  2.313000000E-01,  3.335170248E-12
   2314,  2.314000000E-01,  4.484367305E-12
   2315,  2.315000000E-01,  5.558616935E-12
   2316,  2.316000000E-01,  3.303941972E-12
   2317,  2.317000000E-01,  3.503802500E-12
   2318,  2.318000000E-01,  7.263675772E-12
   2319,  2.319000000E-01,  3.135309937E-12
   2320,  2.320000000E-01,  2.136007950E-12
   2321,  2.321000000E-01,  4.859105739E-12
   2322,  2.322000000E-01,  6.476725840E-12
   2323,  2.323000000E-01,  1.255373084E-12
   2324,  2.324000000E-01,  5.327528349E-12
   2325,  2.325000000E-01,  5.383739028E-12
   2326,  2.326000000E-01,  2.098534020E-12
   2327,  2.327000000E-01,  2.904221351E-12
   2328,  2.328000000E-01,  4.840368557E-12
   2329,  2.329000000E-01,  3.410117891E-12
   2330,  2.330000000E-01,  2.042323342E-12
   2331,  2.331000000E-01,  4.015944695E-12
   2332,  2.332000000E-01,  5.196370244E-12
   2333,  2.333000000E-01,  4.403174006E-12
   2334,  2.334000000E-01,  2.979168995E-12
   2335,  2.335000000E-01,  4.752929821E-12
   2336,  2.336000000E-01,  4.628017154E-12
   2337,  2.337000000E-01,  2.223446904E-12
   2338,  2.338000000E-01,  3.535030558E-12
   2339,  2.339000000E-01,  6.551673266E-12
   2340,  2.340000000E-01,  3.154046685E-12
   2341,  2.341000000E-01,  3.716154121E-12
   2342,  2.342000000E-01,  3.247731294E-12
   2343,  2.343000000E-01,  4.546823855E-12
   2344,  2.344000000E-01,  4.915316418E-12
   2345,  2.345000000E-01,  4.203313912E-12
   2346,  2.346000000E-01,  4.540577983E-12
   2347,  2.347000000E-01, -9.680737115E-13
   2348,  2.348000000E-01,  5.333774221E-12
   2349,  2.349000000E-01,  2.292148893E-12
   2350,  2.350000000E-01,  3.010397053E-12
   2351,  2.351000000E-01,  5.265072232E-12
   2352,  2.352000000E-01,  2.111025330E-12
   2353,  2.353000000E-01,  6.008302796E-12
   2354,  2.354000000E-01,  2.979168995E-12
   2355,  2.355000000E-01,  3.222748674E-12
   2356,  2.356000000E-01,  3.110327317E-12
   2357,  2.357000000E-01,  3.253976949E-12
   2358,  2.358000000E-01,  7.032587620E-12
   2359,  2.359000000E-01,  1.792497899E-12
   2360,  2.360000000E-01,  4.428156626E-12
   2361,  2.361000000E-01,  2.848010456E-12
   2362,  2.362000000E-01,  4.496858615E-12
   2363,  2.363000000E-01,  4.553069293E-12
   2364,  2.364000000E-01,  5.739740714E-12
   2365,  2.365000000E-01,  2.804291088E-12
   2366,  2.366000000E-01,  4.259524591E-12
   2367,  2.367000000E-01,  6.795253162E-12
   2368,  2.368000000E-01,  4.140857362E-12
   2369,  2.369000000E-01,  3.659943442E-12
   2370,  2.370000000E-01,  5.402476209E-12
   2371,  2.371000000E-01,  2.741834754E-12
   2372,  2.372000000E-01,  5.396230338E-12
   2373,  2.373000000E-01,  2.460780928E-12
   2374,  2.374000000E-01,  4.003453385E-12
   2375,  2.375000000E-01,  5.414967520E-12
   2376,  2.376000000E-01,  3.990962075E-12
   2377,  2.377000000E-01,  1.861199779E-12
   2378,  2.378000000E-01,  3.841066788E-12
   2379,  2.379000000E-01,  3.822330039E-12
   2380,  2.380000000E-01,  3.990962075E-12
   2381,  2.381000000E-01,  4.909070980E-12
   2382,  2.382000000E-01,  7.476027609E-12
   2383,  2.383000000E-01,  5.271317671E-12
   2384,  2.384000000E-01,  4.946544476E-12
   2385,  2.385000000E-01,  3.072853387E-12
   2386,  2.386000000E-01,  2.417061560E-12
   2387,  2.387000000E-01,  4.034681443E-12
   2388,  2.388000000E-01,  6.020794106E-12
   2389,  2.389000000E-01,  4.197068040E-12
   2390,  2.390000000E-01,  5.340019659E-12
   2391,  2.391000000E-01,  3.391380926E-12
   2392,  2.392000000E-01,  2.204709939E-12
   2393,  2.393000000E-01,  6.039531288E-12
   2394,  2.394000000E-01,  3.322678938E-12
   2395,  2.395000000E-01,  1.180425441E-12
   2396,  2.396000000E-01,  7.707116195E-12
   2397,  2.397000000E-01,  3.116572972E-12
   2398,  2.398000000E-01,  2.398324594E-12
   2399,  2.399000000E-01,  4.721701762E-12
   2400,  2.400000000E-01,  5.864653381E-12
   2401,  2.401000000E-01,  4.440647936E-12
   2402,  2.402000000E-01,  3.066607732E-12
   2403,  2.403000000E-01,  4.403174006E-12
   2404,  2.404000000E-01,  5.583599555E-12
   2405,  2.405000000E-01,  8.369153894E-13
   2406,  2.406000000E-01,  7.176237035E-12
   2407,  2.407000000E-01,  5.152650442E-12
   2408,  2.408000000E-01,  4.534332545E-12
   2409,  2.409000000E-01,  3.453837260E-12
   2410,  2.410000000E-01,  4.784157879E-12
   2411,  2.411000000E-01,  4.821631809E-12
   2412,  2.412000000E-01,  2.872993076E-12
   2413,  2.413000000E-01,  3.497556791E-13
   2414,  2.414000000E-01,  2.560711192E-12
   2415,  2.415000000E-01,  5.895881439E-12
   2416,  2.416000000E-01,  2.204709939E-12
   2417,  2.417000000E-01,  3.928505958E-12
   2418,  2.418000000E-01,  3.447591605E-12
   2419,  2.419000000E-01,  3.822330039E-12
   2420,  2.420000000E-01,  3.841066788E-12
   2421,  2.421000000E-01,  2.885484386E-12
   2422,  2.422000000E-01,  4.284507211E-12
   2423,  2.423000000E-01,  3.678680190E-12
   2424,  2.424000000E-01,  3.653697570E-12
   2425,  2.425000000E-01,  4.677982394E-12
   2426,  2.426000000E-01,  4.415665316E-12
   2427,  2.427000000E-01,  4.334472017E-12
   2428,  2.428000000E-01,  5.621073485E-12
   2429,  2.429000000E-01,  3.185274960E-12
   2430,  2.430000000E-01,  4.652999774E-12
   2431,  2.431000000E-01,  4.509349925E-12
   2432,  2.432000000E-01,  3.891032028E-12
   2433,  2.433000000E-01,  3.584995798E-12
   2434,  2.434000000E-01,  5.277563542E-12
   2435,  2.435000000E-01,  3.547521868E-12
   2436,  2.436000000E-01,  7.432308241E-12
   2437,  2.437000000E-01, -7.494764358E-14
   2438,  2.438000000E-01,  4.628017154E-12
   2439,  2.439000000E-01,  5.577354117E-12
   2440,  2.440000000E-01,  3.947242706E-12
   2441,  2.441000000E-01,  3.397626581E-12
   2442,  2.442000000E-01,  2.560711192E-12
   2443,  2.443000000E-01,  4.790403751E-12
   2444,  2.444000000E-01,  4.784157879E-12
   2445,  2.445000000E-01,  4.284507211E-12
   2446,  2.446000000E-01,  3.154046685E-12
   2447,  2.447000000E-01,  3.541276213E-12
   2448,  2.448000000E-01,  4.003453385E-12
   2449,  2.449000000E-01,  4.440647936E-12
   2450,  2.450000000E-01,  5.864653381E-12
   2451,  2.451000000E-01,  4.646753902E-12
   2452,  2.452000000E-01,  5.315037039E-12
   2453,  2.453000000E-01,  2.698115169E-12
   2454,  2.454000000E-01,  5.108931073E-12
   2455,  2.455000000E-01,  3.310187627E-12
   2456,  2.456000000E-01,  3.547521868E-12
   2457,  2.457000000E-01,  6.520445208E-12
   2458,  2.458000000E-01,  2.872993076E-12
   2459,  2.459000000E-01,  3.316433283E-12
   2460,  2.460000000E-01,  3.841066788E-12
   2461,  2.461000000E-01,  1.405268371E-12
   2462,  2.462000000E-01,  2.492009203E-12
   2463,  2.463000000E-01,  4.134611924E-12
   2464,  2.464000000E-01,  3.447591605E-12
   2465,  2.465000000E-01,  4.484367305E-12
   2466,  2.466000000E-01,  1.886182400E-12
   2467,  2.467000000E-01,  5.377493589E-12
   2468,  2.468000000E-01,  3.135309937E-12
   2469,  2.469000000E-01,  3.385135271E-12
   2470,  2.470000000E-01,  3.260222604E-12
   2471,  2.471000000E-01,  3.391380926E-12
   2472,  2.472000000E-01,  5.333774221E-12
   2473,  2.473000000E-01,  3.828575477E-12
   2474,  2.474000000E-01,  5.602336303E-12
   2475,  2.475000000E-01,  3.653697570E-12
   2476,  2.476000000E-01,  4.040927315E-12
   2477,  2.477000000E-01,  1.661339469E-12
   2478,  2.478000000E-01,  4.890333798E-12
   2479,  2.479000000E-01,  7.063815678E-12
   2480,  2.480000000E-01,  5.352510969E-12
   2481,  2.481000000E-01,  5.096439763E-12
   2482,  2.482000000E-01,  2.791799777E-12
   2483,  2.483000000E-01,  6.239391382E-12
   2484,  2.484000000E-01,  3.722399559E-12
   2485,  2.485000000E-01,  3.141555375E-12
   2486,  2.486000000E-01,  4.215805222E-12
   2487,  2.487000000E-01,  2.510746168E-12
   2488,  2.488000000E-01,  5.527388876E-12
   2489,  2.489000000E-01,  3.684926062E-12
   2490,  2.490000000E-01,  2.535728572E-12
   2491,  2.491000000E-01,  3.609978202E-12
   2492,  2.492000000E-01,  3.697417372E-12
   2493,  2.493000000E-01,  5.546125625E-12
   2494,  2.494000000E-01,  4.247033281E-12
   2495,  2.495000000E-01,  7.700870323E-12
   2496,  2.496000000E-01,  4.859105739E-12
   2497,  2.497000000E-01,  4.796649189E-12
   2498,  2.498000000E-01,  3.072853387E-12
   2499,  2.499000000E-01,  5.202615682E-12
   2500,  2.500000000E-01,  3.940996834E-12
   2501,  2.501000000E-01,  3.878540718E-12
   2502,  2.502000000E-01,  4.009698823E-12
   2503,  2.503000000E-01,  4.371945948E-12
   2504,  2.504000000E-01,  2.054814652E-12
   2505,  2.505000000E-01,  5.464932326E-12
   2506,  2.506000000E-01,  6.620375363E-13
   2507,  2.507000000E-01,  2.685623859E-12
   2508,  2.508000000E-01,  4.396928568E-12
   2509,  2.509000000E-01,  1.211653607E-12
   2510,  2.510000000E-01,  5.077703015E-12
   2511,  2.511000000E-01,  3.035379673E-12
   2512,  2.512000000E-01,  3.672434752E-12
   2513,  2.513000000E-01,  1.005547533E-12
   2514,  2.514000000E-01,  3.903523338E-12
   2515,  2.515000000E-01,  4.671736522E-12
   2516,  2.516000000E-01,  3.666188880E-12
   2517,  2.517000000E-01,  3.516293810E-12
   2518,  2.518000000E-01,  3.241485639E-12
   2519,  2.519000000E-01,  3.609978202E-12
   2520,  2.520000000E-01,  5.033983647E-12
   2521,  2.521000000E-01,  4.940299038E-12
   2522,  2.522000000E-01,  4.328226579E-12
   2523,  2.523000000E-01,  3.378889616E-12
   2524,  2.524000000E-01,  6.226900072E-12
   2525,  2.525000000E-01,  6.982622380E-12
   2526,  2.526000000E-01,  2.560711192E-12
   2527,  2.527000000E-01,  1.948638733E-12
   2528,  2.528000000E-01,  5.377493589E-12
   2529,  2.529000000E-01,  3.085344697E-12
   2530,  2.530000000E-01,  2.704360824E-12
   2531,  2.531000000E-01,  2.897975696E-12
   2532,  2.532000000E-01,  4.615525843E-12
   2533,  2.533000000E-01,  4.746684382E-12
   2534,  2.534000000E-01,  3.959734016E-12
   2535,  2.535000000E-01,  4.409419878E-12
   2536,  2.536000000E-01,  4.084646683E-12
   2537,  2.537000000E-01,  2.872993076E-12
   2538,  2.538000000E-01,  2.560711192E-12
   2539,  2.539000000E-01,  4.734193072E-12
   2540,  2.540000000E-01,  6.002057358E-12
   2541,  2.541000000E-01,  3.322678938E-12
   2542,  2.542000000E-01,  5.739740714E-12
   2543,  2.543000000E-01,  2.791799777E-12
   2544,  2.544000000E-01,  4.603034533E-12
   2545,  2.545000000E-01,  4.378191820E-12
   2546,  2.546000000E-01,  4.228296532E-12
   2547,  2.547000000E-01,  3.766119361E-12
   2548,  2.548000000E-01,  3.378889616E-12
   2549,  2.549000000E-01,  3.759873489E-12
   2550,  2.550000000E-01,  4.565560603E-12
   2551,  2.551000000E-01,  3.416363546E-12
   2552,  2.552000000E-01,  4.971527096E-12
   2553,  2.553000000E-01,  4.740438510E-12
   2554,  2.554000000E-01,  3.160292340E-12
   2555,  2.555000000E-01,  5.602336303E-12
   2556,  2.556000000E-01,  2.448289835E-12
   2557,  2.557000000E-01,  2.891730041E-12
   2558,  2.558000000E-01,  4.003453385E-12
   2559,  2.559000000E-01,  5.227598302E-12
   2560,  2.560000000E-01,  4.846614429E-12
   2561,  2.561000000E-01,  3.485065535E-12
   2562,  2.562000000E-01,  3.734890869E-12
   2563,  2.563000000E-01,  4.359454638E-12
   2564,  2.564000000E-01,  6.164443955E-12
   2565,  2.565000000E-01,  1.192916642E-12
   2566,  2.566000000E-01,  3.828575477E-12
   2567,  2.567000000E-01,  3.322678938E-12
   2568,  2.568000000E-01,  7.101289608E-12
   2569,  2.569000000E-01,  3.547521868E-12
   2570,  2.570000000E-01,  5.583599555E-12
   2571,  2.571000000E-01,  7.070061116E-12
   2572,  2.572000000E-01,  4.890333798E-12
   2573,  2.573000000E-01, -1.748778395E-13
   2574,  2.574000000E-01,  5.227598302E-12
   2575,  2.575000000E-01,  3.154046685E-12
   2576,  2.576000000E-01,  2.785554122E-12
   2577,  2.577000000E-01,  2.885484386E-12
   2578,  2.578000000E-01,  4.628017154E-12
   2579,  2.579000000E-01,  3.709908249E-12
   2580,  2.580000000E-01,  5.127668255E-12
   2581,  2.581000000E-01,  4.159594110E-12
   2582,  2.582000000E-01,  1.430250883E-12
   2583,  2.583000000E-01,  3.366398306E-12
   2584,  2.584000000E-01,  4.809140499E-12
   2585,  2.585000000E-01,  2.148499260E-12
   2586,  2.586000000E-01,  6.532936518E-12
   2587,  2.587000000E-01,  3.360152868E-12
   2588,  2.588000000E-01,  3.753628051E-12
   2589,  2.589000000E-01,  1.717550256E-12
   2590,  2.590000000E-01,  5.315037039E-12
   2591,  2.591000000E-01,  5.396230338E-12
   2592,  2.592000000E-01,  3.378889616E-12
   2593,  2.593000000E-01,  4.371945948E-12
   2594,  2.594000000E-01,  3.197766271E-12
   2595,  2.595000000E-01,  4.184576730E-12
   2596,  2.596000000E-01,  4.053418625E-12
   2597,  2.597000000E-01,  6.726551174E-12
   2598,  2.598000000E-01,  2.054814652E-12
   2599,  2.599000000E-01,  3.634960822E-12
   2600,  2.600000000E-01,  2.435798525E-12
   2601,  2.601000000E-01,  5.477423636E-12
   2602,  2.602000000E-01,  2.691869514E-12
   2603,  2.603000000E-01,  2.417061560E-12
   2604,  2.604000000E-01,  3.828575477E-12
   2605,  2.605000000E-01,  4.746684382E-12
   2606,  2.606000000E-01,  2.785554122E-12
   2607,  2.607000000E-01,  3.104081662E-12
   2608,  2.608000000E-01,  6.664094623E-12
   2609,  2.609000000E-01,  4.709210452E-12
   2610,  2.610000000E-01,  5.233843740E-12
   2611,  2.611000000E-01,  8.381645204E-12
   2612,  2.612000000E-01,  3.722399559E-12
   2613,  2.613000000E-01,  1.954884388E-12
   2614,  2.614000000E-01,  4.365700509E-12
   2615,  2.615000000E-01,  4.496858615E-12
   2616,  2.616000000E-01,  6.857709713E-12
   2617,  2.617000000E-01,  3.447591605E-12
   2618,  2.618000000E-01,  4.359454638E-12
   2619,  2.619000000E-01,  2.823028053E-12
   2620,  2.620000000E-01,  3.091590352E-12
   2621,  2.621000000E-01,  2.516991823E-12
   2622,  2.622000000E-01,  1.648848159E-12
   2623,  2.623000000E-01,  1.548918003E-12
   2624,  2.624000000E-01,  8.281714724E-12
   2625,  2.625000000E-01,  6.014548668E-12
   2626,  2.626000000E-01,  9.805650215E-13
   2627,  2.627000000E-01,  1.480216015E-12
   2628,  2.628000000E-01,  6.027039978E-12
   2629,  2.629000000E-01,  5.377493589E-12
   2630,  2.630000000E-01,  3.316433283E-12
   2631,  2.631000000E-01,  3.022888363E-12
   2632,  2.632000000E-01,  1.717550256E-12
   2633,  2.633000000E-01,  4.690473270E-12
   2634,  2.634000000E-01,  2.685623859E-12
   2635,  2.635000000E-01,  5.196370244E-12
   2636,  2.636000000E-01,  3.422609201E-12
   2637,  2.637000000E-01,  4.403174006E-12
   2638,  2.638000000E-01,  5.621073485E-12
   2639,  2.639000000E-01,  4.003453385E-12
   2640,  2.640000000E-01,  1.586391825E-12
   2641,  2.641000000E-01,  4.009698823E-12
   2642,  2.642000000E-01,  5.027737775E-12
   2643,  2.643000000E-01,  2.217201249E-12
   2644,  2.644000000E-01,  3.784856109E-12
   2645,  2.645000000E-01,  4.859105739E-12
   2646,  2.646000000E-01,  5.277563542E-12
   2647,  2.647000000E-01,  2.473272238E-12
   2648,  2.648000000E-01,  2.985414650E-12
   2649,  2.649000000E-01,  6.139461335E-12
   2650,  2.650000000E-01,  3.085344697E-12
   2651,  2.651000000E-01,  1.848708686E-12
   2652,  2.652000000E-01,  4.378191820E-12
   2653,  2.653000000E-01,  5.621073485E-12
   2654,  2.654000000E-01,  3.110327317E-12
   2655,  2.655000000E-01,  4.153348672E-12
   2656,  2.656000000E-01,  5.346265531E-12
   2657,  2.657000000E-01,  2.798045433E-12
   2658,  2.658000000E-01,  3.616223857E-12
   2659,  2.659000000E-01,  3.266468259E-12
   2660,  2.660000000E-01,  5.514897566E-12
   2661,  2.661000000E-01,  6.470479968E-12
   2662,  2.662000000E-01,  8.868804671E-13
   2663,  2.663000000E-01,  4.172085420E-12
   2664,  2.664000000E-01,  9.281016927E-12
   2665,  2.665000000E-01,  2.086042710E-12
   2666,  2.666000000E-01,  3.460082915E-12
   2667,  2.667000000E-01,  5.496160818E-12
   2668,  2.668000000E-01,  7.226202275E-12
   2669,  2.669000000E-01,  3.972225326E-12
   2670,  2.670000000E-01, -2.810536634E-13
   2671,  2.671000000E-01,  3.378889616E-12
   2672,  2.672000000E-01,  6.570410448E-12
   2673,  2.673000000E-01,  4.253278719E-12
   2674,  2.674000000E-01,  4.465630556E-12
   2675,  2.675000000E-01,  2.791799777E-12
   2676,  2.676000000E-01,  3.691171500E-12
   2677,  2.677000000E-01,  4.090892122E-12
   2678,  2.678000000E-01,  3.528784903E-12
   2679,  2.679000000E-01,  2.716852134E-12
   2680,  2.680000000E-01,  3.241485639E-12
   2681,  2.681000000E-01,  3.728645431E-12
   2682,  2.682000000E-01,  5.040229085E-12
   2683,  2.683000000E-01,  3.466328570E-12
   2684,  2.684000000E-01,  2.516991823E-12
   2685,  2.685000000E-01,  4.471875995E-12
   2686,  2.686000000E-01,  4.378191820E-12
   2687,  2.687000000E-01,  1.904919365E-12
   2688,  2.688000000E-01,  1.986112663E-12
   2689,  2.689000000E-01,  2.160990354E-12
   2690,  2.690000000E-01,  3.147801030E-12
   2691,  2.691000000E-01,  3.634960822E-12
   2692,  2.692000000E-01,  3.116572972E-12
   2693,  2.693000000E-01,  3.616223857E-12
   2694,  2.694000000E-01,  4.990264278E-12
   2695,  2.695000000E-01,  3.841066788E-12
   2696,  2.696000000E-01,  3.154046685E-12
   2697,  2.697000000E-01,  1.442742193E-12
   2698,  2.698000000E-01,  4.990264278E-12
   2699,  2.699000000E-01,  4.771666569E-12
   2700,  2.700000000E-01,  2.991660088E-12
   2701,  2.701000000E-01,  4.702964580E-12
   2702,  2.702000000E-01,  5.589845427E-12
   2703,  2.703000000E-01,  3.728645431E-12
   2704,  2.704000000E-01,  2.910467006E-12
   2705,  2.705000000E-01,  4.059664063E-12
   2706,  2.706000000E-01,  5.358756841E-12
   2707,  2.707000000E-01,  3.866049408E-12
   2708,  2.708000000E-01,  2.785554122E-12
   2709,  2.709000000E-01,  3.360152868E-12
   2710,  2.710000000E-01,  4.915316418E-12
   2711,  2.711000000E-01,  6.201917452E-12
   2712,  2.712000000E-01,  3.129064282E-12
   2713,  2.713000000E-01,  3.441345950E-12
   2714,  2.714000000E-01,  4.652999774E-12
   2715,  2.715000000E-01,  4.259524591E-12
   2716,  2.716000000E-01,  3.784856109E-12
   2717,  2.717000000E-01,  4.896579670E-12
   2718,  2.718000000E-01,  2.991660088E-12
   2719,  2.719000000E-01,  2.579448157E-12
   2720,  2.720000000E-01,  4.003453385E-12
   2721,  2.721000000E-01,  4.265770029E-12
   2722,  2.722000000E-01,  6.064513475E-12
   2723,  2.723000000E-01,  3.447591605E-12
   2724,  2.724000000E-01,  4.702964580E-12
   2725,  2.725000000E-01,  4.334472017E-12
   2726,  2.726000000E-01,  6.551673266E-12
   2727,  2.727000000E-01,  3.079099042E-12
   2728,  2.728000000E-01,  2.754326064E-12
   2729,  2.729000000E-01,  5.033983647E-12
   2730,  2.730000000E-01,  3.535030558E-12
   2731,  2.731000000E-01,  3.428854856E-12
   2732,  2.732000000E-01,  1.305338108E-12
   2733,  2.733000000E-01,  4.228296532E-12
   2734,  2.734000000E-01,  2.417061560E-12
   2735,  2.735000000E-01,  4.228296532E-12
   2736,  2.736000000E-01,  3.560013178E-12
   2737,  2.737000000E-01,  3.091590352E-12
   2738,  2.738000000E-01,  4.159594110E-12
   2739,  2.739000000E-01,  5.439950140E-12
   2740,  2.740000000E-01,  3.060362293E-12
   2741,  2.741000000E-01,  2.410815905E-12
   2742,  2.742000000E-01,  4.771666569E-12
   2743,  2.743000000E-01,  6.276865312E-12
   2744,  2.744000000E-01,  2.373342191E-12
   2745,  2.745000000E-01,  4.159594110E-12
   2746,  2.746000000E-01,  4.796649189E-12
   2747,  2.747000000E-01,  5.389984899E-12
   2748,  2.748000000E-01,  3.210257581E-12
   2749,  2.749000000E-01,  4.590543223E-12
   2750,  2.750000000E-01,  6.789007724E-12
   2751,  2.751000000E-01,  3.940996834E-12
   2752,  2.752000000E-01,  4.334472017E-12
   2753,  2.753000000E-01,  5.414967520E-12
   2754,  2.754000000E-01,  1.992358318E-12
   2755,  2.755000000E-01,  4.865351177E-12
   2756,  2.756000000E-01,  8.431609902E-13
   2757,  2.757000000E-01,  4.190822602E-12
   2758,  2.758000000E-01,  3.054116638E-12
   2759,  2.759000000E-01,  6.270619874E-12
   2760,  2.760000000E-01,  4.990264278E-12
   2761,  2.761000000E-01,  1.255373084E-12
   2762,  2.762000000E-01,  5.483669508E-12
   2763,  2.763000000E-01,  5.708512222E-12
   2764,  2.764000000E-01,  2.910467006E-12
   2765,  2.765000000E-01,  2.854256111E-12
   2766,  2.766000000E-01,  3.672434752E-12
   2767,  2.767000000E-01,  6.064513475E-12
   2768,  2.768000000E-01,  3.716154121E-12
   2769,  2.769000000E-01,  2.067305962E-12
   2770,  2.770000000E-01,  5.958337990E-12
   2771,  2.771000000E-01,  3.528784903E-12
   2772,  2.772000000E-01,  4.365700509E-12
   2773,  2.773000000E-01,  8.806348120E-13
   2774,  2.774000000E-01,  7.338623632E-12
   2775,  2.775000000E-01,  1.324075073E-12
   2776,  2.776000000E-01,  2.079797055E-12
   2777,  2.777000000E-01,  4.521841235E-12
   2778,  2.778000000E-01,  4.090892122E-12
   2779,  2.779000000E-01,  4.053418625E-12
   2780,  2.780000000E-01,  3.584995798E-12
   2781,  2.781000000E-01,  6.183180704E-12
   2782,  2.782000000E-01,  4.528087107E-12
   2783,  2.783000000E-01,  2.504500513E-12
   2784,  2.784000000E-01,  5.052720395E-12
   2785,  2.785000000E-01,  3.684926062E-12
   2786,  2.786000000E-01,  3.316433283E-12
   2787,  2.787000000E-01,  3.684926062E-12
   2788,  2.788000000E-01,  3.684926062E-12
   2789,  2.789000000E-01,  4.540577983E-12
   2790,  2.790000000E-01,  3.772364799E-12
   2791,  2.791000000E-01,  6.164443955E-12
   2792,  2.792000000E-01,  3.441345950E-12
   2793,  2.793000000E-01,  3.597486892E-12
   2794,  2.794000000E-01,  4.215805222E-12
   2795,  2.795000000E-01,  5.096439763E-12
   2796,  2.796000000E-01,  4.165839982E-12
   2797,  2.797000000E-01,  4.128366052E-12
   2798,  2.798000000E-01,  5.739740714E-12
   2799,  2.799000000E-01,  3.141555375E-12
   2800,  2.800000000E-01,  5.233843740E-12
   2801,  2.801000000E-01,  1.242881774E-12
   2802,  2.802000000E-01,  1.967375698E-12
   2803,  2.803000000E-01,  3.584995798E-12
   2804,  2.804000000E-01,  3.166537995E-12
   2805,  2.805000000E-01,  4.652999774E-12
   2806,  2.806000000E-01,  3.641206260E-12
   2807,  2.807000000E-01,  5.308791601E-12
   2808,  2.808000000E-01,  4.209559350E-12
   2809,  2.809000000E-01,  3.472574225E-12
   2810,  2.810000000E-01,  3.990962075E-12
   2811,  2.811000000E-01,  4.346963327E-12
   2812,  2.812000000E-01,  3.990962075E-12
   2813,  2.813000000E-01,  4.715455890E-12
   2814,  2.814000000E-01,  3.378889616E-12
   2815,  2.815000000E-01,  4.990264278E-12
   2816,  2.816000000E-01,  5.870898819E-12
   2817,  2.817000000E-01,  2.935449410E-12
   2818,  2.818000000E-01,  3.303941972E-12
   2819,  2.819000000E-01,  4.690473270E-12
   2820,  2.820000000E-01,  3.191520615E-12
   2821,  2.821000000E-01,  3.541276213E-12
   2822,  2.822000000E-01,  3.666188880E-12
   2823,  2.823000000E-01,  4.865351177E-12
   2824,  2.824000000E-01,  4.765421131E-12
   2825,  2.825000000E-01,  2.941695065E-12
   2826,  2.826000000E-01,  4.047172753E-12
   2827,  2.827000000E-01,  5.458686888E-12
   2828,  2.828000000E-01,  2.841764801E-12
   2829,  2.829000000E-01,  3.397626581E-12
   2830,  2.830000000E-01,  4.172085420E-12
   2831,  2.831000000E-01,  4.353209199E-12
   2832,  2.832000000E-01,  3.909768776E-12
   2833,  2.833000000E-01,  3.828575477E-12
   2834,  2.834000000E-01,  3.172783650E-12
   2835,  2.835000000E-01,  6.258128564E-12
   2836,  2.836000000E-01,  3.022888363E-12
   2837,  2.837000000E-01,  3.684926062E-12
   2838,  2.838000000E-01,  6.395532541E-12
   2839,  2.839000000E-01,  2.935449410E-12
   2840,  2.840000000E-01,  7.307395140E-12
   2841,  2.841000000E-01,  2.710606479E-12
   2842,  2.842000000E-01,  4.977772968E-12
   2843,  2.843000000E-01,  3.722399559E-12
   2844,  2.844000000E-01,  2.529483133E-12
   2845,  2.845000000E-01,  5.602336303E-12
   2846,  2.846000000E-01,  3.628715167E-12
   2847,  2.847000000E-01,  7.744590017E-13
   2848,  2.848000000E-01,  3.435100511E-12
   2849,  2.849000000E-01,  2.323376951E-12
   2850,  2.850000000E-01,  5.596090865E-12
   2851,  2.851000000E-01,  4.827877681E-12
   2852,  2.852000000E-01,  8.618979011E-13
   2853,  2.853000000E-01,  4.321980707E-12
   2854,  2.854000000E-01,  3.978470765E-12
   2855,  2.855000000E-01,  5.908372749E-12
   2856,  2.856000000E-01,  4.390682696E-12
   2857,  2.857000000E-01,  1.330320728E-12
   2858,  2.858000000E-01,  4.927807728E-12
   2859,  2.859000000E-01,  4.984018406E-12
   2860,  2.860000000E-01,  4.259524591E-12
   2861,  2.861000000E-01,  1.986112663E-12
   2862,  2.862000000E-01,  5.009001026E-12
   2863,  2.863000000E-01,  3.266468259E-12
   2864,  2.864000000E-01,  4.496858615E-12
   2865,  2.865000000E-01,  5.290054853E-12
   2866,  2.866000000E-01,  4.321980707E-12
   2867,  2.867000000E-01,  4.503104487E-12
   2868,  2.868000000E-01,  1.892428055E-12
   2869,  2.869000000E-01,  2.448289835E-12
   2870,  2.870000000E-01,  5.408721648E-12
   2871,  2.871000000E-01,  1.274109941E-12
   2872,  2.872000000E-01,  3.947242706E-12
   2873,  2.873000000E-01,  3.341415903E-12
   2874,  2.874000000E-01,  2.972923340E-12
   2875,  2.875000000E-01,  2.798045433E-12
   2876,  2.876000000E-01,  4.453139246E-12
   2877,  2.877000000E-01,  3.641206260E-12
   2878,  2.878000000E-01,  5.383739028E-12
   2879,  2.879000000E-01,  3.154046685E-12
   2880,  2.880000000E-01,  6.226900072E-12
   2881,  2.881000000E-01,  2.023586377E-12
   2882,  2.882000000E-01,  4.646753902E-12
   2883,  2.883000000E-01,  5.552371497E-12
   2884,  2.884000000E-01,  3.516293810E-12
   2885,  2.885000000E-01,  3.616223857E-12
   2886,  2.886000000E-01,  6.214408762E-12
   2887,  2.887000000E-01,  3.016642708E-12
   2888,  2.888000000E-01,  7.070061116E-12
   2889,  2.889000000E-01,  1.261618739E-12
   2890,  2.890000000E-01,  2.541974227E-12
   2891,  2.891000000E-01,  5.190124372E-12
   2892,  2.892000000E-01,  3.347661558E-12
   2893,  2.893000000E-01,  3.978470765E-12
   2894,  2.894000000E-01,  3.753628051E-12
   2895,  2.895000000E-01,  5.689775474E-12
   2896,  2.896000000E-01,  5.608582175E-12
   2897,  2.897000000E-01,  2.067305962E-12
   2898,  2.898000000E-01,  4.590543223E-12
   2899,  2.899000000E-01,  3.472574225E-12
   2900,  2.900000000E-01,  4.590543223E-12
   2901,  2.901000000E-01,  4.440647936E-12
   2902,  2.902000000E-01,  4.303243959E-12
   2903,  2.903000000E-01,  5.952092118E-12
   2904,  2.904000000E-01,  3.591241454E-12
   2905,  2.905000000E-01,  3.222748674E-12
   2906,  2.906000000E-01,  2.760571502E-12
   2907,  2.907000000E-01,  5.133913693E-12
   2908,  2.908000000E-01,  6.420515161E-12
   2909,  2.909000000E-01,  3.054116638E-12
   2910,  2.910000000E-01,  2.404570250E-12
   2911,  2.911000000E-01,  4.265770029E-12
   2912,  2.912000000E-01,  4.371945948E-12
   2913,  2.913000000E-01,  3.435100511E-12
   2914,  2.914000000E-01,  2.804291088E-12
   2915,  2.915000000E-01,  4.053418625E-12
   2916,  2.916000000E-01,  4.484367305E-12
   2917,  2.917000000E-01,  4.421911188E-12
   2918,  2.918000000E-01,  6.376795359E-12
   2919,  2.919000000E-01,  1.898673710E-12
   2920,  2.920000000E-01,  3.778610671E-12
   2921,  2.921000000E-01,  4.877842488E-12
   2922,  2.922000000E-01,  4.047172753E-12
   2923,  2.923000000E-01,  4.946544476E-12
   2924,  2.924000000E-01,  2.710606479E-12
   2925,  2.925000000E-01,  4.990264278E-12
   2926,  2.926000000E-01,  4.852859867E-12
   2927,  2.927000000E-01,  3.122818627E-12
   2928,  2.928000000E-01,  3.847312659E-12
   2929,  2.929000000E-01,  3.672434752E-12
   2930,  2.930000000E-01,  5.702266784E-12
   2931,  2.931000000E-01,  5.015246465E-12
   2932,  2.932000000E-01,  2.741834754E-12
   2933,  2.933000000E-01,  6.283110750E-12
   2934,  2.934000000E-01,  2.086042710E-12
   2935,  2.935000000E-01,  4.159594110E-12
   2936,  2.936000000E-01,  5.708512222E-12
   2937,  2.937000000E-01,  1.092986487E-12
   2938,  2.938000000E-01,  3.778610671E-12
   2939,  2.939000000E-01,  2.798045433E-12
   2940,  2.940000000E-01,  4.727947200E-12
   2941,  2.941000000E-01,  5.446195578E-12
   2942,  2.942000000E-01,  2.741834754E-12
   2943,  2.943000000E-01,  5.096439763E-12
   2944,  2.944000000E-01,  5.433704268E-12
   2945,  2.945000000E-01,  3.990962075E-12
   2946,  2.946000000E-01,  3.753628051E-12
   2947,  2.947000000E-01,  3.204011926E-12
   2948,  2.948000000E-01,  5.908372749E-12
   2949,  2.949000000E-01,  4.009698823E-12
   2950,  2.950000000E-01,  1.105477797E-12
   2951,  2.951000000E-01,  8.394136081E-12
   2952,  2.952000000E-01,  4.265770029E-12
   2953,  2.953000000E-01,  4.484367305E-12
   2954,  2.954000000E-01,  5.614827613E-12
   2955,  2.955000000E-01,  2.392078939E-12
   2956,  2.956000000E-01,  4.859105739E-12
   2957,  2.957000000E-01,  3.653697570E-12
   2958,  2.958000000E-01,  2.766817157E-12
   2959,  2.959000000E-01,  3.922260086E-12
   2960,  2.960000000E-01,  3.272713914E-12
   2961,  2.961000000E-01,  4.478121866E-12
   2962,  2.962000000E-01,  1.798743446E-12
   2963,  2.963000000E-01,  3.934751396E-12
   2964,  2.964000000E-01,  5.083948453E-12
   2965,  2.965000000E-01,  2.904221351E-12
   2966,  2.966000000E-01,  3.809838729E-12
   2967,  2.967000000E-01,  5.140159565E-12
   2968,  2.968000000E-01,  5.496160818E-12
   2969,  2.969000000E-01,  5.165141752E-12
   2970,  2.970000000E-01,  4.596789095E-12
   2971,  2.971000000E-01,  2.779308467E-12
   2972,  2.972000000E-01,  6.532936518E-12
   2973,  2.973000000E-01,  4.852859867E-12
   2974,  2.974000000E-01,  4.328226579E-12
   2975,  2.975000000E-01,  1.230390464E-12
   2976,  2.976000000E-01,  5.689775474E-12
   2977,  2.977000000E-01,  3.453837260E-12
   2978,  2.978000000E-01,  5.439950140E-12
   2979,  2.979000000E-01,  5.215106992E-12
   2980,  2.980000000E-01,  1.236636119E-12
   2981,  2.981000000E-01,  5.546125625E-12
   2982,  2.982000000E-01,  3.803592857E-12
   2983,  2.983000000E-01,  7.307395249E-13
   2984,  2.984000000E-01,  4.759175692E-12
   2985,  2.985000000E-01,  3.154046685E-12
   2986,  2.986000000E-01,  5.614827613E-12
   2987,  2.987000000E-01,  1.998603973E-12
   2988,  2.988000000E-01,  4.315735269E-12
   2989,  2.989000000E-01,  8.044380266E-12
   2990,  2.990000000E-01,  3.497556791E-13
   2991,  2.991000000E-01,  3.316433283E-12
   2992,  2.992000000E-01,  8.013152641E-12
   2993,  2.993000000E-01,  2.429552870E-12
   2994,  2.994000000E-01,  5.552371497E-12
   2995,  2.995000000E-01,  2.935449464E-13
   2996,  2.996000000E-01,  4.721701762E-12
   2997,  2.997000000E-01,  4.921561856E-12
   2998,  2.998000000E-01,  3.085344697E-12
   2999,  2.999000000E-01,  2.535728572E-12
   3000,  3.000000000E-01,  5.121422383E-12
   3001,  3.001000000E-01,  4.659245212E-12
   3002,  3.002000000E-01,  3.297696317E-12
   3003,  3.003000000E-01,  3.016642708E-12
   3004,  3.004000000E-01,  2.023586377E-12
   3005,  3.005000000E-01,  3.940996834E-12
   3006,  3.006000000E-01,  3.603732547E-12
   3007,  3.007000000E-01,  2.591939467E-12
   3008,  3.008000000E-01,  4.715455890E-12
   3009,  3.009000000E-01,  4.546823855E-12
   3010,  3.010000000E-01,  3.753628051E-12
   3011,  3.011000000E-01,  3.303941972E-12
   3012,  3.012000000E-01,  4.996509716E-12
   3013,  3.013000000E-01,  2.310885641E-12
   3014,  3.014000000E-01,  3.759873489E-12
   3015,  3.015000000E-01,  2.679378421E-12
   3016,  3.016000000E-01,  2.829273708E-12
   3017,  3.017000000E-01,  4.652999774E-12
   3018,  3.018000000E-01,  5.489914946E-12
   3019,  3.019000000E-01,  1.242881774E-12
   3020,  3.020000000E-01,  2.916712444E-12
   3021,  3.021000000E-01,  6.832727092E-12
   3022,  3.022000000E-01,  3.235239984E-12
   3023,  3.023000000E-01,  4.534332545E-12
   3024,  3.024000000E-01,  4.222050660E-12
   3025,  3.025000000E-01,  2.304640203E-12
   3026,  3.026000000E-01,  6.857709713E-12
   3027,  3.027000000E-01,  2.273411927E-12
   3028,  3.028000000E-01,  1.586391825E-12
   3029,  3.029000000E-01,  3.516293810E-12
   3030,  3.030000000E-01,  4.740438510E-12
   3031,  3.031000000E-01,  3.747382179E-12
   3032,  3.032000000E-01,  3.684926062E-12
   3033,  3.033000000E-01,  4.365700509E-12
   3034,  3.034000000E-01,  5.096439763E-12
   3035,  3.035000000E-01,  2.773062812E-12
   3036,  3.036000000E-01,  6.289356622E-12
   3037,  3.037000000E-01,  5.727249404E-12
   3038,  3.038000000E-01,  3.497556845E-12
   3039,  3.039000000E-01,  4.827877681E-12
   3040,  3.040000000E-01,  2.410815905E-12
   3041,  3.041000000E-01,  4.721701762E-12
   3042,  3.042000000E-01,  1.705058946E-12
   3043,  3.043000000E-01,  3.528784903E-12
   3044,  3.044000000E-01,  5.571108245E-12
   3045,  3.045000000E-01,  5.365002279E-12
   3046,  3.046000000E-01,  4.253278719E-12
   3047,  3.047000000E-01, -3.872295009E-13
   3048,  3.048000000E-01,  2.423307215E-12
   3049,  3.049000000E-01,  3.591241454E-12
   3050,  3.050000000E-01,  4.040927315E-12
   3051,  3.051000000E-01,  2.616921870E-12
   3052,  3.052000000E-01,  2.966677685E-12
   3053,  3.053000000E-01,  4.284507211E-12
   3054,  3.054000000E-01,  3.241485639E-12
   3055,  3.055000000E-01,  2.710606479E-12
   3056,  3.056000000E-01,  4.365700509E-12
   3057,  3.057000000E-01,  2.779308467E-12
   3058,  3.058000000E-01,  3.216503019E-12
   3059,  3.059000000E-01,  5.183878934E-12
   3060,  3.060000000E-01,  5.077703015E-12
   3061,  3.061000000E-01,  5.102685635E-12
   3062,  3.062000000E-01,  4.090892122E-12
   3063,  3.063000000E-01,  4.134611924E-12
   3064,  3.064000000E-01,  5.158896314E-12
   3065,  3.065000000E-01,  3.478819880E-12
   3066,  3.066000000E-01,  3.460082915E-12
   3067,  3.067000000E-01,  4.952790348E-12
   3068,  3.068000000E-01,  5.764722900E-12
   3069,  3.069000000E-01,  4.215805222E-12
   3070,  3.070000000E-01,  2.673132765E-12
   3071,  3.071000000E-01,  5.252580922E-12
   3072,  3.072000000E-01,  3.728645431E-12
   3073,  3.073000000E-01,  1.623865701E-13
   3074,  3.074000000E-01,  5.127668255E-12
   3075,  3.075000000E-01,  2.566956847E-12
   3076,  3.076000000E-01,  6.782761852E-12
   3077,  3.077000000E-01,  7.869502576E-13
   3078,  3.078000000E-01,  2.548219882E-12
   3079,  3.079000000E-01,  5.808442703E-12
   3080,  3.080000000E-01,  2.523237478E-12
   3081,  3.081000000E-01,  5.945846680E-12
   3082,  3.082000000E-01,  4.353209199E-12
   3083,  3.083000000E-01,  3.947242706E-12
   3084,  3.084000000E-01,  4.278261339E-12
   3085,  3.085000000E-01,  2.947940720E-12
   3086,  3.086000000E-01,  2.741834754E-12
   3087,  3.087000000E-01,  3.759873489E-12
   3088,  3.088000000E-01,  2.310885641E-12
   3089,  3.089000000E-01,  6.020794106E-12
   3090,  3.090000000E-01,  5.945846680E-12
   3091,  3.091000000E-01,  2.248429307E-12
   3092,  3.092000000E-01,  4.390682696E-12
   3093,  3.093000000E-01,  2.092288365E-12
   3094,  3.094000000E-01,  3.397626581E-12
   3095,  3.095000000E-01,  3.397626581E-12
   3096,  3.096000000E-01,  3.347661558E-12
   3097,  3.097000000E-01,  2.367096536E-12
   3098,  3.098000000E-01,  5.202615682E-12
   3099,  3.099000000E-01,  2.423307215E-12
   3100,  3.100000000E-01,  2.573202502E-12
   3101,  3.101000000E-01,  4.471875995E-12
   3102,  3.102000000E-01,  3.697417372E-12
   3103,  3.103000000E-01,  3.766119361E-12
   3104,  3.104000000E-01,  2.891730041E-12
   3105,  3.105000000E-01,  4.815386371E-12
   3106,  3.106000000E-01,  3.416363546E-12
   3107,  3.107000000E-01,  3.360152868E-12
   3108,  3.108000000E-01,  4.827877681E-12
   3109,  3.109000000E-01,  4.047172753E-12
   3110,  3.110000000E-01,  3.297696317E-12
   3111,  3.111000000E-01,  3.847312659E-12
   3112,  3.112000000E-01,  4.053418625E-12
   3113,  3.113000000E-01,  5.302545729E-12
   3114,  3.114000000E-01,  6.045776726E-12
   3115,  3.115000000E-01,  2.623167525E-12
   3116,  3.116000000E-01,  2.848010456E-12
   3117,  3.117000000E-01,  6.033285416E-12
   3118,  3.118000000E-01,  7.120026140E-13
   3119,  3.119000000E-01,  2.323376951E-12
   3120,  3.120000000E-01,  3.016642708E-12
   3121,  3.121000000E-01,  4.902825108E-12
   3122,  3.122000000E-01,  4.490613176E-12
   3123,  3.123000000E-01,  2.335868261E-12
   3124,  3.124000000E-01,  5.046474957E-12
   3125,  3.125000000E-01,  1.848708686E-12
   3126,  3.126000000E-01,  4.278261339E-12
   3127,  3.127000000E-01,  4.290752649E-12
   3128,  3.128000000E-01,  3.666188880E-12
   3129,  3.129000000E-01,  5.777214210E-12
   3130,  3.130000000E-01,  4.565560603E-12
   3131,  3.131000000E-01,  5.458686888E-12
   3132,  3.132000000E-01,  4.047172753E-12
   3133,  3.133000000E-01,  2.460780928E-12
   3134,  3.134000000E-01,  6.401777979E-12
   3135,  3.135000000E-01,  4.421911188E-12
   3136,  3.136000000E-01,  2.198464284E-12
   3137,  3.137000000E-01,  4.165839982E-12
   3138,  3.138000000E-01,  3.391380926E-12
   3139,  3.139000000E-01,  3.953488144E-12
   3140,  3.140000000E-01,  7.619677458E-13
   3141,  3.141000000E-01,  4.147103234E-12
   3142,  3.142000000E-01,  3.828575477E-12
   3143,  3.143000000E-01,  4.303243959E-12
   3144,  3.144000000E-01,  3.847312659E-12
   3145,  3.145000000E-01,  3.041625328E-12
   3146,  3.146000000E-01,  3.703662810E-12
   3147,  3.147000000E-01,  4.690473270E-12
   3148,  3.148000000E-01,  4.134611924E-12
   3149,  3.149000000E-01,  3.672434752E-12
   3150,  3.150000000E-01,  4.846614429E-12
   3151,  3.151000000E-01,  4.415665316E-12
   3152,  3.152000000E-01,  3.185274960E-12
   3153,  3.153000000E-01,  5.221352430E-12
   3154,  3.154000000E-01,  6.876446461E-12
   3155,  3.155000000E-01,  8.743891977E-14
   3156,  3.156000000E-01,  3.535030558E-12
   3157,  3.157000000E-01,  4.247033281E-12
   3158,  3.158000000E-01,  4.984018406E-12
   3159,  3.159000000E-01,  8.163047495E-12
   3160,  3.160000000E-01, -1.498952872E-13
   3161,  3.161000000E-01,  1.992358318E-12
   3162,  3.162000000E-01,  8.387891076E-12
   3163,  3.163000000E-01,  2.160990354E-12
   3164,  3.164000000E-01,  2.235937997E-12
   3165,  3.165000000E-01,  3.285205224E-12
   3166,  3.166000000E-01,  4.652999774E-12
   3167,  3.167000000E-01,  5.389984899E-12
   3168,  3.168000000E-01,  2.098534020E-12
   3169,  3.169000000E-01,  3.766119361E-12
   3170,  3.170000000E-01,  5.152650442E-12
   3171,  3.171000000E-01,  4.390682696E-12
   3172,  3.172000000E-01,  4.059664063E-12
   3173,  3.173000000E-01,  4.409419878E-12
   3174,  3.174000000E-01,  4.459385118E-12
   3175,  3.175000000E-01,  4.384437258E-12
   3176,  3.176000000E-01,  1.261618739E-12
   3177,  3.177000000E-01,  4.371945948E-12
   3178,  3.178000000E-01,  3.322678938E-12
   3179,  3.179000000E-01,  7.294904264E-12
   3180,  3.180000000E-01,  4.721701762E-12
   3181,  3.181000000E-01,  2.510746168E-12
   3182,  3.182000000E-01,  4.365700509E-12
   3183,  3.183000000E-01,  5.502406256E-12
   3184,  3.184000000E-01,  2.429552870E-12
   3185,  3.185000000E-01, -1.174179786E-12
   3186,  3.186000000E-01,  4.140857362E-12
   3187,  3.187000000E-01,  4.671736522E-12
   3188,  3.188000000E-01,  9.868106766E-13
   3189,  3.189000000E-01,  5.009001026E-12
   3190,  3.190000000E-01,  2.079797055E-12
   3191,  3.191000000E-01,  2.885484386E-12
   3192,  3.192000000E-01,  4.434402498E-12
   3193,  3.193000000E-01,  2.185972974E-12
   3194,  3.194000000E-01,  3.204011926E-12
   3195,  3.195000000E-01,  5.227598302E-12
   3196,  3.196000000E-01,  5.315037039E-12
   3197,  3.197000000E-01,  3.903523338E-12
   3198,  3.198000000E-01,  2.654395800E-12
   3199,  3.199000000E-01,  5.252580922E-12
   3200,  3.200000000E-01,  3.647452132E-12
   3201,  3.201000000E-01,  2.748080409E-12
   3202,  3.202000000E-01,  5.964583428E-12
   3203,  3.203000000E-01,  5.221352430E-12
   3204,  3.204000000E-01,  3.441345950E-12
   3205,  3.205000000E-01,  3.347661558E-12
   3206,  3.206000000E-01,  4.865351177E-12
   3207,  3.207000000E-01,  6.451743220E-12
   3208,  3.208000000E-01,  2.685623859E-12
   3209,  3.209000000E-01,  1.236636119E-12
   3210,  3.210000000E-01,  2.348359571E-12
   3211,  3.211000000E-01,  5.633564795E-12
   3212,  3.212000000E-01,  3.709908249E-12
   3213,  3.213000000E-01,  3.741136741E-12
   3214,  3.214000000E-01,  5.558616935E-12
   3215,  3.215000000E-01,  3.035379673E-12
   3216,  3.216000000E-01,  3.897277466E-12
   3217,  3.217000000E-01,  6.383041231E-12
   3218,  3.218000000E-01,  2.604430777E-12
   3219,  3.219000000E-01,  4.490613176E-12
   3220,  3.220000000E-01,  5.258826360E-12
   3221,  3.221000000E-01,  2.142253605E-12
   3222,  3.222000000E-01,  5.927109498E-12
   3223,  3.223000000E-01,  1.180425441E-12
   3224,  3.224000000E-01,  2.785554122E-12
   3225,  3.225000000E-01,  6.576655887E-12
   3226,  3.226000000E-01,  4.984018406E-12
   3227,  3.227000000E-01,  1.848708686E-12
   3228,  3.228000000E-01,  6.726551174E-12
   3229,  3.229000000E-01,  4.415665316E-12
   3230,  3.230000000E-01,  2.997905743E-13
   3231,  3.231000000E-01,  3.847312659E-12
   3232,  3.232000000E-01,  2.398324594E-12
   3233,  3.233000000E-01,  2.954186375E-12
   3234,  3.234000000E-01,  5.446195578E-12
   3235,  3.235000000E-01,  4.047172753E-12
   3236,  3.236000000E-01,  4.284507211E-12
   3237,  3.237000000E-01,  3.378889616E-12
   3238,  3.238000000E-01,  5.165141752E-12
   3239,  3.239000000E-01,  2.791799777E-12
   3240,  3.240000000E-01,  4.946544476E-12
   3241,  3.241000000E-01,  4.934053166E-12
   3242,  3.242000000E-01,  5.121422383E-12
   3243,  3.243000000E-01,  2.304640203E-12
   3244,  3.244000000E-01,  5.090194325E-12
   3245,  3.245000000E-01,  4.977772968E-12
   3246,  3.246000000E-01,  3.416363546E-12
   3247,  3.247000000E-01,  4.809140499E-12
   3248,  3.248000000E-01,  4.784157879E-12
   3249,  3.249000000E-01,  6.601638507E-12
   3250,  3.250000000E-01,  4.827877681E-12
   3251,  3.251000000E-01,  3.435100511E-13
   3252,  3.252000000E-01,  5.920864059E-12
   3253,  3.253000000E-01,  5.227598302E-12
   3254,  3.254000000E-01,  4.309489506E-13
   3255,  3.255000000E-01,  1.936147423E-12
   3256,  3.256000000E-01,  3.634960822E-12
   3257,  3.257000000E-01,  3.235239984E-12
   3258,  3.258000000E-01,  4.578051913E-12
   3259,  3.259000000E-01,  4.240787409E-12
   3260,  3.260000000E-01,  3.510048155E-12
   3261,  3.261000000E-01,  4.740438510E-12
   3262,  3.262000000E-01,  5.883390129E-12
   3263,  3.263000000E-01,  2.654395800E-12
   3264,  3.264000000E-01,  4.384437258E-12
   3265,  3.265000000E-01,  6.033285416E-12
   3266,  3.266000000E-01,  4.890333798E-12
   3267,  3.267000000E-01,  6.183180595E-13
   3268,  3.268000000E-01,  4.959035786E-12
   3269,  3.269000000E-01,  1.205407952E-12
   3270,  3.270000000E-01,  3.853558098E-12
   3271,  3.271000000E-01,  3.129064282E-12
   3272,  3.272000000E-01,  6.289356622E-12
   3273,  3.273000000E-01, -1.249127483E-13
   3274,  3.274000000E-01,  9.049928341E-12
   3275,  3.275000000E-01,  3.622469512E-12
   3276,  3.276000000E-01,  6.620375363E-13
   3277,  3.277000000E-01,  3.734890869E-12
   3278,  3.278000000E-01,  2.848010456E-12
   3279,  3.279000000E-01,  4.984018406E-12
   3280,  3.280000000E-01,  3.435100511E-12
   3281,  3.281000000E-01,  4.115874742E-12
   3282,  3.282000000E-01,  4.665491084E-12
   3283,  3.283000000E-01,  4.047172753E-12
   3284,  3.284000000E-01,  3.516293810E-12
   3285,  3.285000000E-01,  5.152650442E-12
   3286,  3.286000000E-01,  2.935449410E-12
   3287,  3.287000000E-01,  5.002755155E-12
   3288,  3.288000000E-01,  2.285903238E-12
   3289,  3.289000000E-01,  4.028436005E-12
   3290,  3.290000000E-01,  4.740438510E-12
   3291,  3.291000000E-01,  3.990962075E-12
   3292,  3.292000000E-01,  5.121422383E-12
   3293,  3.293000000E-01,  2.835519363E-12
   3294,  3.294000000E-01,  6.008302796E-12
   3295,  3.295000000E-01,  5.140159565E-12
   3296,  3.296000000E-01,  4.615525843E-12
   3297,  3.297000000E-01,  1.867445434E-12
   3298,  3.298000000E-01,  5.240089612E-12
   3299,  3.299000000E-01,  2.429552870E-12
   3300,  3.300000000E-01,  1.473970360E-12
   3301,  3.301000000E-01,  6.620375363E-13
   3302,  3.302000000E-01,  8.113082255E-12
   3303,  3.303000000E-01,  4.984018406E-12
   3304,  3.304000000E-01, -5.058965941E-13
   3305,  3.305000000E-01,  5.190124372E-12
   3306,  3.306000000E-01,  2.498254858E-12
   3307,  3.307000000E-01,  4.228296532E-12
   3308,  3.308000000E-01,  3.834821349E-12
   3309,  3.309000000E-01,  4.440647936E-12
   3310,  3.310000000E-01,  5.752231590E-12
   3311,  3.311000000E-01,  5.820934013E-12
   3312,  3.312000000E-01,  5.552371497E-12
   3313,  3.313000000E-01,  5.427458830E-12
   3314,  3.314000000E-01, -1.317829418E-12
   3315,  3.315000000E-01,  8.637716410E-12
   3316,  3.316000000E-01,  3.990962075E-12
   3317,  3.317000000E-01,  2.410815905E-12
   3318,  3.318000000E-01,  4.765421131E-12
   3319,  3.319000000E-01,  3.260222604E-12
   3320,  3.320000000E-01,  5.489914946E-12
   3321,  3.321000000E-01,  2.442044180E-12
   3322,  3.322000000E-01,  6.732796612E-12
   3323,  3.323000000E-01,  2.823028053E-12
   3324,  3.324000000E-01,  6.239391382E-12
   3325,  3.325000000E-01,  2.810536743E-12
   3326,  3.326000000E-01,  3.766119361E-12
   3327,  3.327000000E-01,  4.222050660E-12
   3328,  3.328000000E-01,  2.167236009E-12
   3329,  3.329000000E-01,  4.434402498E-12
   3330,  3.330000000E-01,  3.485065535E-12
   3331,  3.331000000E-01,  3.584995798E-12
   3332,  3.332000000E-01,  4.990264278E-12
   3333,  3.333000000E-01,  2.554465537E-12
   3334,  3.334000000E-01,  2.454535490E-12
   3335,  3.335000000E-01,  5.583599555E-12
   3336,  3.336000000E-01,  3.647452132E-12
   3337,  3.337000000E-01,  1.823726066E-12
   3338,  3.338000000E-01,  2.148499260E-12
   3339,  3.339000000E-01,  6.795253162E-12
   3340,  3.340000000E-01,  4.165839982E-12
   3341,  3.341000000E-01,  2.791799777E-12
   3342,  3.342000000E-01,  4.265770029E-12
   3343,  3.343000000E-01,  7.013850438E-12
   3344,  3.344000000E-01, -3.122818708E-14
   3345,  3.345000000E-01,  2.323376951E-12
   3346,  3.346000000E-01,  2.741834754E-12
   3347,  3.347000000E-01,  4.490613176E-12
   3348,  3.348000000E-01,  4.453139246E-12
   3349,  3.349000000E-01,  3.541276213E-12
   3350,  3.350000000E-01,  3.684926062E-12
   3351,  3.351000000E-01,  4.471875995E-12
   3352,  3.352000000E-01,  4.534332545E-12
   3353,  3.353000000E-01,  5.596090865E-12
   3354,  3.354000000E-01,  2.310885641E-12
   3355,  3.355000000E-01,  4.047172753E-12
   3356,  3.356000000E-01,  3.416363546E-12
   3357,  3.357000000E-01,  3.322678938E-12
   3358,  3.358000000E-01,  4.859105739E-12
   3359,  3.359000000E-01,  5.252580922E-12
   3360,  3.360000000E-01,  1.667585124E-12
   3361,  3.361000000E-01,  5.546125625E-12
   3362,  3.362000000E-01,  2.398324594E-12
   3363,  3.363000000E-01,  3.766119361E-12
   3364,  3.364000000E-01,  5.477423636E-12
   3365,  3.365000000E-01,  2.104779675E-12
   3366,  3.366000000E-01,  4.178331292E-12
   3367,  3.367000000E-01,  3.285205224E-12
   3368,  3.368000000E-01,  3.516293810E-12
   3369,  3.369000000E-01,  6.526690646E-12
   3370,  3.370000000E-01,  3.684925900E-13
   3371,  3.371000000E-01,  4.727947200E-12
   3372,  3.372000000E-01,  3.878540718E-12
   3373,  3.373000000E-01,  3.322678938E-12
   3374,  3.374000000E-01,  3.916014648E-12
   3375,  3.375000000E-01,  2.760571502E-12
   3376,  3.376000000E-01,  4.702964580E-12
   3377,  3.377000000E-01,  5.471178198E-12
   3378,  3.378000000E-01,  2.285903238E-12
   3379,  3.379000000E-01,  2.111025330E-12
   3380,  3.380000000E-01,  8.931261113E-12
   3381,  3.381000000E-01,  5.558616935E-12
   3382,  3.382000000E-01,  4.628017154E-12
   3383,  3.383000000E-01,  5.477423636E-12
   3384,  3.384000000E-01,  4.147103234E-12
   3385,  3.385000000E-01,  5.121422383E-12
   3386,  3.386000000E-01,  1.142951619E-12
   3387,  3.387000000E-01,  7.763327307E-12
   3388,  3.388000000E-01,  4.465630556E-12
   3389,  3.389000000E-01,  4.122120397E-13
   3390,  3.390000000E-01,  2.129762295E-12
   3391,  3.391000000E-01,  2.798045433E-12
   3392,  3.392000000E-01,  6.863955151E-12
   3393,  3.393000000E-01,  7.276167516E-12
   3394,  3.394000000E-01, -5.683529819E-13
   3395,  3.395000000E-01,  3.316433283E-12
   3396,  3.396000000E-01,  3.990962075E-12
   3397,  3.397000000E-01,  6.782761852E-12
   3398,  3.398000000E-01,  4.484367305E-12
   3399,  3.399000000E-01,  2.467026583E-12
   3400,  3.400000000E-01,  6.601638507E-12
   3401,  3.401000000E-01,  3.859803536E-12
   3402,  3.402000000E-01,  4.028436005E-12
   3403,  3.403000000E-01,  3.753628051E-12
   3404,  3.404000000E-01,  4.934053166E-12
   3405,  3.405000000E-01,  7.432308349E-13
   3406,  3.406000000E-01,  4.228296532E-12
   3407,  3.407000000E-01,  6.801499034E-12
   3408,  3.408000000E-01,  4.247033226E-13
   3409,  3.409000000E-01,  5.671038725E-12
   3410,  3.410000000E-01,  6.838972531E-12
   3411,  3.411000000E-01,  2.492009203E-12
   3412,  3.412000000E-01,  1.823726066E-12
   3413,  3.413000000E-01,  2.554465537E-12
   3414,  3.414000000E-01,  2.779308467E-12
   3415,  3.415000000E-01,  5.827179451E-12
   3416,  3.416000000E-01,  2.960432030E-12
   3417,  3.417000000E-01,  4.503104487E-12
   3418,  3.418000000E-01,  5.227598302E-12
   3419,  3.419000000E-01,  2.654395800E-12
   3420,  3.420000000E-01,  2.941695065E-12
   3421,  3.421000000E-01,  5.258826360E-12
   3422,  3.422000000E-01,  3.853558098E-12
   3423,  3.423000000E-01,  3.678680190E-12
   3424,  3.424000000E-01,  3.847312659E-12
   3425,  3.425000000E-01,  6.045776726E-12
   3426,  3.426000000E-01,  2.735589099E-12
   3427,  3.427000000E-01,  3.247731294E-12
   3428,  3.428000000E-01,  4.777912441E-12
   3429,  3.429000000E-01,  4.877842488E-12
   3430,  3.430000000E-01,  5.433704268E-12
   3431,  3.431000000E-01,  1.873691089E-12
   3432,  3.432000000E-01,  2.760571502E-12
   3433,  3.433000000E-01,  6.945148449E-12
   3434,  3.434000000E-01,  2.217201249E-12
   3435,  3.435000000E-01,  5.040229085E-12
   3436,  3.436000000E-01,  2.004849411E-12
   3437,  3.437000000E-01,  5.633564795E-12
   3438,  3.438000000E-01,  5.808442703E-12
   3439,  3.439000000E-01,  2.223446904E-12
   3440,  3.440000000E-01,  5.215106992E-12
   3441,  3.441000000E-01,  6.220654634E-12
   3442,  3.442000000E-01,  1.080495177E-12
   3443,  3.443000000E-01,  5.546125625E-12
   3444,  3.444000000E-01,  3.129064282E-12
   3445,  3.445000000E-01,  2.716852134E-12
   3446,  3.446000000E-01,  4.740438510E-12
   3447,  3.447000000E-01,  2.848010456E-12
   3448,  3.448000000E-01,  4.009698823E-12
   3449,  3.449000000E-01,  3.878540718E-12
   3450,  3.450000000E-01,  4.228296532E-12
   3451,  3.451000000E-01,  4.902825108E-12
   3452,  3.452000000E-01,  3.728645431E-12
   3453,  3.453000000E-01,  4.603034533E-12
   3454,  3.454000000E-01,  4.521841235E-12
   3455,  3.455000000E-01,  3.772364799E-12
   3456,  3.456000000E-01,  5.177633062E-12
   3457,  3.457000000E-01,  4.702964580E-12
   3458,  3.458000000E-01,  2.773062812E-12
   3459,  3.459000000E-01,  3.691171500E-12
   3460,  3.460000000E-01,  3.597486892E-12
   3461,  3.461000000E-01,  2.910467006E-12
   3462,  3.462000000E-01,  4.353209199E-12
   3463,  3.463000000E-01,  4.465630556E-12
   3464,  3.464000000E-01,  4.165839982E-12
   3465,  3.465000000E-01,  3.866049408E-12
   3466,  3.466000000E-01,  5.246335050E-12
   3467,  3.467000000E-01,  5.190124372E-12
   3468,  3.468000000E-01,  3.441345950E-12
   3469,  3.469000000E-01,  4.178331292E-12
   3470,  3.470000000E-01,  3.616223857E-12
   3471,  3.471000000E-01,  3.616223857E-12
   3472,  3.472000000E-01,  4.671736522E-12
   3473,  3.473000000E-01,  2.691869514E-12
   3474,  3.474000000E-01,  4.409419878E-12
   3475,  3.475000000E-01,  6.732796612E-12
   3476,  3.476000000E-01,  3.335170248E-12
   3477,  3.477000000E-01,  5.602336303E-12
   3478,  3.478000000E-01,  5.158896314E-12
   3479,  3.479000000E-01,  1.573900515E-12
   3480,  3.480000000E-01,  2.848010456E-12
   3481,  3.481000000E-01,  3.341415903E-12
   3482,  3.482000000E-01,  3.916014648E-12
   3483,  3.483000000E-01,  4.097137993E-12
   3484,  3.484000000E-01,  3.222748674E-12
   3485,  3.485000000E-01,  6.945148449E-12
   3486,  3.486000000E-01,  2.997905743E-12
   3487,  3.487000000E-01,  5.895881439E-12
   3488,  3.488000000E-01,  4.671736522E-12
   3489,  3.489000000E-01,  4.815386371E-12
   3490,  3.490000000E-01,  1.530181147E-12
   3491,  3.491000000E-01,  6.139461335E-12
   3492,  3.492000000E-01,  4.721701762E-12
   3493,  3.493000000E-01,  2.604430777E-12
   3494,  3.494000000E-01,  5.327528349E-12
   3495,  3.495000000E-01,  3.940996834E-12
   3496,  3.496000000E-01,  2.872993076E-12
   3497,  3.497000000E-01,  2.754326064E-12
   3498,  3.498000000E-01,  8.119328235E-13
   3499,  3.499000000E-01,  2.516991823E-12
   3500,  3.500000000E-01,  8.456593065E-12
   3501,  3.501000000E-01,  4.434402335E-13
   3502,  3.502000000E-01,  1.911165020E-12
   3503,  3.503000000E-01,  3.335170248E-12
   3504,  3.504000000E-01,  2.292148893E-12
   3505,  3.505000000E-01,  6.126970025E-12
   3506,  3.506000000E-01,  4.290752649E-12
   3507,  3.507000000E-01,  2.235937997E-12
   3508,  3.508000000E-01,  2.841764801E-12
   3509,  3.509000000E-01,  2.947940720E-12
   3510,  3.510000000E-01,  3.741136741E-12
   3511,  3.511000000E-01,  2.554465537E-12
   3512,  3.512000000E-01,  6.451743220E-12
   3513,  3.513000000E-01,  5.371247717E-12
   3514,  3.514000000E-01,  4.996509798E-14
   3515,  3.515000000E-01,  5.889636001E-12
   3516,  3.516000000E-01,  4.078401245E-12
   3517,  3.517000000E-01,  1.349057584E-12
   3518,  3.518000000E-01,  3.647452132E-12
   3519,  3.519000000E-01,  2.036077687E-12
   3520,  3.520000000E-01,  7.594694838E-12
   3521,  3.521000000E-01,  1.711304601E-12
   3522,  3.522000000E-01,  4.640508464E-12
   3523,  3.523000000E-01,  5.739740714E-12
   3524,  3.524000000E-01,  4.328226579E-12
   3525,  3.525000000E-01,  4.009698823E-12
   3526,  3.526000000E-01,  3.928505958E-12
   3527,  3.527000000E-01, -4.934053383E-13
   3528,  3.528000000E-01,  8.906278492E-12
   3529,  3.529000000E-01,  3.778610671E-12
   3530,  3.530000000E-01,  2.510746168E-12
   3531,  3.531000000E-01,  6.901429081E-12
   3532,  3.532000000E-01,  3.247731294E-12
   3533,  3.533000000E-01,  4.802895061E-12
   3534,  3.534000000E-01,  3.553767523E-12
   3535,  3.535000000E-01,  1.211653607E-12
   3536,  3.536000000E-01,  5.696020912E-12
   3537,  3.537000000E-01,  2.679378421E-12
   3538,  3.538000000E-01,  4.665491084E-12
   3539,  3.539000000E-01,  4.965281658E-12
   3540,  3.540000000E-01,  2.698115169E-12
   3541,  3.541000000E-01,  5.321282911E-12
   3542,  3.542000000E-01,  4.759175692E-12
   3543,  3.543000000E-01,  6.433006254E-13
   3544,  3.544000000E-01,  6.226900072E-12
   3545,  3.545000000E-01,  3.266468259E-12
   3546,  3.546000000E-01,  5.564862807E-12
   3547,  3.547000000E-01,  9.243543431E-13
   3548,  3.548000000E-01,  3.204011926E-12
   3549,  3.549000000E-01,  5.202615682E-12
   3550,  3.550000000E-01,  2.929203755E-12
   3551,  3.551000000E-01,  2.541974227E-12
   3552,  3.552000000E-01,  4.509349925E-12
   3553,  3.553000000E-01,  5.040229085E-12
   3554,  3.554000000E-01,  2.910467006E-12
   3555,  3.555000000E-01,  1.705058946E-12
   3556,  3.556000000E-01,  3.054116638E-12
   3557,  3.557000000E-01,  4.109629304E-12
   3558,  3.558000000E-01,  3.160292340E-12
   3559,  3.559000000E-01,  2.735589099E-12
   3560,  3.560000000E-01,  3.653697570E-12
   3561,  3.561000000E-01,  4.465630556E-12
   3562,  3.562000000E-01,  4.272015901E-12
   3563,  3.563000000E-01,  2.754326064E-12
   3564,  3.564000000E-01,  3.328924593E-12
   3565,  3.565000000E-01,  4.759175692E-12
   3566,  3.566000000E-01,  3.022888363E-12
   3567,  3.567000000E-01,  2.929203755E-12
   3568,  3.568000000E-01,  4.159594110E-12
   3569,  3.569000000E-01,  3.578750143E-12
   3570,  3.570000000E-01,  4.915316418E-12
   3571,  3.571000000E-01,  2.773062812E-12
   3572,  3.572000000E-01,  2.960432030E-12
   3573,  3.573000000E-01,  3.516293810E-12
   3574,  3.574000000E-01,  4.147103234E-12
   3575,  3.575000000E-01,  3.553767523E-12
   3576,  3.576000000E-01,  4.365700509E-12
   3577,  3.577000000E-01,  4.240787409E-12
   3578,  3.578000000E-01,  3.709908249E-12
   3579,  3.579000000E-01,  3.653697570E-12
   3580,  3.580000000E-01,  3.753628051E-12
   3581,  3.581000000E-01,  5.727249404E-12
   3582,  3.582000000E-01,  4.309489831E-12
   3583,  3.583000000E-01,  2.235937997E-12
   3584,  3.584000000E-01,  2.598185122E-12
   3585,  3.585000000E-01,  5.708512222E-12
   3586,  3.586000000E-01,  2.148499260E-12
   3587,  3.587000000E-01,  2.036077687E-12
   3588,  3.588000000E-01,  4.628017154E-12
   3589,  3.589000000E-01,  3.591241454E-12
   3590,  3.590000000E-01,  4.403174006E-12
   3591,  3.591000000E-01,  3.353907213E-12
   3592,  3.592000000E-01,  2.810536743E-12
   3593,  3.593000000E-01,  3.684926062E-12
   3594,  3.594000000E-01,  3.965979455E-12
   3595,  3.595000000E-01,  3.522539248E-12
   3596,  3.596000000E-01,  2.848010456E-12
   3597,  3.597000000E-01,  3.566258833E-12
   3598,  3.598000000E-01,  5.721003532E-12
   3599,  3.599000000E-01,  2.310885641E-12
   3600,  3.600000000E-01,  3.104081662E-12
   3601,  3.601000000E-01,  3.934751396E-12
   3602,  3.602000000E-01,  4.827877681E-12
   3603,  3.603000000E-01,  2.329622606E-12
   3604,  3.604000000E-01,  3.247731294E-12
   3605,  3.605000000E-01,  5.764722900E-12
   3606,  3.606000000E-01,  3.129064282E-12
   3607,  3.607000000E-01,  2.754326064E-12
   3608,  3.608000000E-01,  3.497556845E-12
   3609,  3.609000000E-01,  5.577354117E-12
   3610,  3.610000000E-01,  3.260222604E-12
   3611,  3.611000000E-01,  7.157500287E-12
   3612,  3.612000000E-01, -6.245637417E-14
   3613,  3.613000000E-01,  3.647452132E-12
   3614,  3.614000000E-01,  5.115176945E-12
   3615,  3.615000000E-01,  2.848010456E-12
   3616,  3.616000000E-01,  3.609978202E-12
   3617,  3.617000000E-01,  1.904919365E-12
   3618,  3.618000000E-01,  2.317131296E-12
   3619,  3.619000000E-01,  6.158198083E-12
   3620,  3.620000000E-01,  1.555163658E-12
   3621,  3.621000000E-01,  4.478121866E-12
   3622,  3.622000000E-01,  4.815386371E-12
   3623,  3.623000000E-01,  1.836217376E-12
   3624,  3.624000000E-01,  2.198464284E-12
   3625,  3.625000000E-01,  3.285205224E-12
   3626,  3.626000000E-01,  3.684926062E-12
   3627,  3.627000000E-01,  3.616223857E-12
   3628,  3.628000000E-01,  1.848708686E-12
   3629,  3.629000000E-01,  3.984716637E-12
   3630,  3.630000000E-01,  4.734193072E-12
   3631,  3.631000000E-01,  3.435100511E-12
   3632,  3.632000000E-01,  7.869502576E-13
   3633,  3.633000000E-01,  3.422609201E-12
   3634,  3.634000000E-01,  4.509349925E-12
   3635,  3.635000000E-01,  3.285205224E-12
   3636,  3.636000000E-01,  3.834821349E-12
   3637,  3.637000000E-01,  5.583599555E-12
   3638,  3.638000000E-01,  3.241485639E-12
   3639,  3.639000000E-01,  5.852162071E-12
   3640,  3.640000000E-01,  3.684925900E-13
   3641,  3.641000000E-01,  3.584995798E-12
   3642,  3.642000000E-01,  5.052720395E-12
   3643,  3.643000000E-01,  2.785554122E-12
   3644,  3.644000000E-01,  3.947242706E-12
   3645,  3.645000000E-01,  1.217899262E-12
   3646,  3.646000000E-01,  4.321980707E-12
   3647,  3.647000000E-01,  5.627318923E-12
   3648,  3.648000000E-01,  1.611374337E-12
   3649,  3.649000000E-01,  3.085344697E-12
   3650,  3.650000000E-01,  3.659943442E-12
   3651,  3.651000000E-01,  5.702266784E-12
   3652,  3.652000000E-01,  4.053418625E-12
   3653,  3.653000000E-01,  2.304640203E-12
   3654,  3.654000000E-01,  5.552371497E-12
   3655,  3.655000000E-01,  4.072155373E-12
   3656,  3.656000000E-01,  3.628715167E-12
   3657,  3.657000000E-01,  2.004849411E-12
   3658,  3.658000000E-01,  2.242183652E-12
   3659,  3.659000000E-01,  6.657849185E-12
   3660,  3.660000000E-01,  3.272713914E-12
   3661,  3.661000000E-01,  1.948638733E-12
   3662,  3.662000000E-01,  4.428156626E-12
   3663,  3.663000000E-01,  1.424005228E-12
   3664,  3.664000000E-01,  4.746684382E-12
   3665,  3.665000000E-01,  5.689775474E-12
   3666,  3.666000000E-01, -1.561409286E-13
   3667,  3.667000000E-01,  8.031889390E-12
   3668,  3.668000000E-01,  4.734193072E-12
   3669,  3.669000000E-01,  3.247731402E-13
   3670,  3.670000000E-01,  7.881993669E-12
   3671,  3.671000000E-01,  3.584995798E-12
   3672,  3.672000000E-01,  5.065211705E-12
   3673,  3.673000000E-01,  1.967375698E-12
   3674,  3.674000000E-01,  2.254674962E-12
   3675,  3.675000000E-01,  7.338623632E-12
   3676,  3.676000000E-01,  2.916712444E-12
   3677,  3.677000000E-01,  2.004849411E-12
   3678,  3.678000000E-01,  5.614827613E-12
   3679,  3.679000000E-01,  4.902825108E-12
   3680,  3.680000000E-01,  2.673132765E-12
   3681,  3.681000000E-01,  2.210955594E-12
   3682,  3.682000000E-01,  2.498254858E-12
   3683,  3.683000000E-01,  5.408721648E-12
   3684,  3.684000000E-01,  3.260222604E-12
   3685,  3.685000000E-01,  3.872294846E-12
   3686,  3.686000000E-01,  2.566956847E-12
   3687,  3.687000000E-01,  4.453139246E-12
   3688,  3.688000000E-01,  3.497556845E-12
   3689,  3.689000000E-01,  1.886182400E-12
   3690,  3.690000000E-01,  3.366398306E-12
   3691,  3.691000000E-01,  4.590543223E-12
   3692,  3.692000000E-01,  3.560013178E-12
   3693,  3.693000000E-01,  4.484367305E-12
   3694,  3.694000000E-01,  5.077703015E-12
   3695,  3.695000000E-01,  3.535030558E-12
   3696,  3.696000000E-01,  7.032587620E-12
   3697,  3.697000000E-01, -6.870200887E-14
   3698,  3.698000000E-01,  5.877144691E-12
   3699,  3.699000000E-01,  4.153348672E-12
   3700,  3.700000000E-01,  2.560711192E-12
   3701,  3.701000000E-01,  4.084646683E-12
   3702,  3.702000000E-01,  5.333774221E-12
   3703,  3.703000000E-01,  2.741834754E-12
   3704,  3.704000000E-01,  4.365700509E-12
   3705,  3.705000000E-01,  5.402476209E-12
   3706,  3.706000000E-01,  3.322678938E-12
   3707,  3.707000000E-01,  3.241485639E-12
   3708,  3.708000000E-01,  4.465630556E-12
   3709,  3.709000000E-01,  2.947940720E-12
   3710,  3.710000000E-01,  3.491311190E-12
   3711,  3.711000000E-01,  4.415665316E-12
   3712,  3.712000000E-01,  4.509349925E-12
   3713,  3.713000000E-01,  6.326830553E-12
   3714,  3.714000000E-01,  2.629413180E-12
   3715,  3.715000000E-01,  5.914618188E-12
   3716,  3.716000000E-01,  5.427458830E-12
   3717,  3.717000000E-01,  2.279657582E-12
   3718,  3.718000000E-01,  5.464932326E-12
   3719,  3.719000000E-01,  4.540577983E-12
   3720,  3.720000000E-01,  3.722399559E-12
   3721,  3.721000000E-01,  5.096439763E-12
   3722,  3.722000000E-01,  2.541974227E-12
   3723,  3.723000000E-01,  4.053418625E-12
   3724,  3.724000000E-01,  5.546125625E-12
   3725,  3.725000000E-01,  4.684227724E-13
   3726,  3.726000000E-01,  2.635658835E-12
   3727,  3.727000000E-01,  4.709210452E-12
   3728,  3.728000000E-01,  3.766119361E-12
   3729,  3.729000000E-01,  4.927807728E-12
   3730,  3.730000000E-01,  2.579448157E-12
   3731,  3.731000000E-01,  3.553767523E-12
   3732,  3.732000000E-01,  5.296300291E-12
   3733,  3.733000000E-01,  4.390682696E-12
   3734,  3.734000000E-01,  2.666887110E-12
   3735,  3.735000000E-01,  5.227598302E-12
   3736,  3.736000000E-01,  4.396928568E-12
   3737,  3.737000000E-01,  4.040927315E-12
   3738,  3.738000000E-01,  3.160292340E-12
   3739,  3.739000000E-01,  5.190124372E-12
   3740,  3.740000000E-01,  4.665491084E-12
   3741,  3.741000000E-01,  4.240787409E-12
   3742,  3.742000000E-01,  4.752929821E-12
   3743,  3.743000000E-01,  4.115874742E-12
   3744,  3.744000000E-01,  3.797347419E-12
   3745,  3.745000000E-01,  4.284507211E-12
   3746,  3.746000000E-01,  4.290752649E-12
   3747,  3.747000000E-01,  5.308791601E-12
   3748,  3.748000000E-01,  5.221352430E-12
   3749,  3.749000000E-01,  2.598185122E-12
   3750,  3.750000000E-01,  5.608582175E-12
   3751,  3.751000000E-01,  4.709210452E-12
   3752,  3.752000000E-01,  4.553069293E-12
   3753,  3.753000000E-01,  4.765421131E-12
   3754,  3.754000000E-01,  1.623865647E-12
   3755,  3.755000000E-01,  3.378889616E-12
   3756,  3.756000000E-01,  6.832727092E-12
   3757,  3.757000000E-01,  5.795951392E-12
   3758,  3.758000000E-01,  6.083250657E-12
   3759,  3.759000000E-01,  2.504500513E-12
   3760,  3.760000000E-01,  6.620375255E-12
   3761,  3.761000000E-01,  7.120026357E-12
   3762,  3.762000000E-01,  2.410815905E-12
   3763,  3.763000000E-01,  3.416363546E-12
   3764,  3.764000000E-01,  3.541276213E-12
   3765,  3.765000000E-01,  6.052022165E-12
   3766,  3.766000000E-01,  4.353209199E-12
   3767,  3.767000000E-01,  2.223446904E-12
   3768,  3.768000000E-01,  2.360850881E-12
   3769,  3.769000000E-01,  9.068665090E-12
   3770,  3.770000000E-01,  3.803592857E-12
   3771,  3.771000000E-01,  3.060362293E-13
   3772,  3.772000000E-01,  4.977772968E-12
   3773,  3.773000000E-01,  2.610676215E-12
   3774,  3.774000000E-01,  3.341415903E-12
   3775,  3.775000000E-01,  3.485065535E-12
   3776,  3.776000000E-01,  2.885484386E-12
   3777,  3.777000000E-01,  2.785554122E-12
   3778,  3.778000000E-01,  6.845218403E-12
   3779,  3.779000000E-01,  2.504500513E-12
   3780,  3.780000000E-01,  4.971527096E-12
   3781,  3.781000000E-01,  7.057569806E-12
   3782,  3.782000000E-01,  1.717550256E-12
   3783,  3.783000000E-01,  6.520445208E-12
   3784,  3.784000000E-01,  6.251882692E-12
   3785,  3.785000000E-01,  7.326132756E-12
   3786,  3.786000000E-01,  4.122120614E-12
   3787,  3.787000000E-01,  1.199162297E-12
   3788,  3.788000000E-01,  3.022888363E-12
   3789,  3.789000000E-01,  6.532936518E-12
   3790,  3.790000000E-01,  2.548219882E-12
   3791,  3.791000000E-01,  4.509349925E-12
   3792,  3.792000000E-01,  3.403872236E-12
   3793,  3.793000000E-01,  7.045078496E-12
   3794,  3.794000000E-01,  3.972225326E-12
   3795,  3.795000000E-01,  1.324075073E-12
   3796,  3.796000000E-01,  5.077703015E-12
   3797,  3.797000000E-01,  5.539880187E-12
   3798,  3.798000000E-01,  4.884088359E-12
   3799,  3.799000000E-01,  4.190822602E-12
   3800,  3.800000000E-01,  1.936147423E-12
   3801,  3.801000000E-01,  5.321282911E-12
   3802,  3.802000000E-01,  5.196370244E-12
   3803,  3.803000000E-01,  2.042323342E-12
   3804,  3.804000000E-01,  4.859105739E-12
   3805,  3.805000000E-01,  3.728645431E-12
   3806,  3.806000000E-01,  7.538483726E-12
   3807,  3.807000000E-01,  4.503104487E-12
   3808,  3.808000000E-01,  1.142951619E-12
   3809,  3.809000000E-01,  7.532238722E-12
   3810,  3.810000000E-01,  1.548918003E-12
   3811,  3.811000000E-01,  3.397626581E-12
   3812,  3.812000000E-01,  4.834123119E-12
   3813,  3.813000000E-01,  7.869502576E-13
   3814,  3.814000000E-01,  4.415665316E-12
   3815,  3.815000000E-01,  2.947940720E-12
   3816,  3.816000000E-01,  2.754326064E-12
   3817,  3.817000000E-01,  4.203313912E-12
   3818,  3.818000000E-01,  2.354605226E-12
   3819,  3.819000000E-01,  3.110327317E-12
   3820,  3.820000000E-01,  4.328226579E-12
   3821,  3.821000000E-01,  2.748080409E-12
   3822,  3.822000000E-01,  5.464932326E-12
   3823,  3.823000000E-01,  5.315037039E-12
   3824,  3.824000000E-01,  3.022888363E-12
   3825,  3.825000000E-01,  3.179029305E-12
   3826,  3.826000000E-01,  4.222050660E-12
   3827,  3.827000000E-01,  3.216503019E-12
   3828,  3.828000000E-01,  4.534332545E-12
   3829,  3.829000000E-01,  2.566956847E-12
   3830,  3.830000000E-01,  5.352510969E-12
   3831,  3.831000000E-01,  7.120026357E-12
   3832,  3.832000000E-01,  3.347661558E-12
   3833,  3.833000000E-01,  2.810536743E-12
   3834,  3.834000000E-01,  4.478121866E-12
   3835,  3.835000000E-01,  4.996509716E-12
   3836,  3.836000000E-01,  1.686321980E-13
   3837,  3.837000000E-01,  7.725852944E-12
   3838,  3.838000000E-01,  3.834821349E-12
   3839,  3.839000000E-01,  4.028436005E-12
   3840,  3.840000000E-01,  3.716154121E-12
   3841,  3.841000000E-01,  7.307395249E-13
   3842,  3.842000000E-01,  6.445497348E-12
   3843,  3.843000000E-01,  2.641904490E-12
   3844,  3.844000000E-01,  2.504500513E-12
   3845,  3.845000000E-01,  2.086042710E-12
   3846,  3.846000000E-01,  4.003453385E-12
   3847,  3.847000000E-01,  4.815386371E-12
   3848,  3.848000000E-01,  2.823028053E-12
   3849,  3.849000000E-01,  2.972923340E-12
   3850,  3.850000000E-01,  4.521841235E-12
   3851,  3.851000000E-01,  3.160292340E-12
   3852,  3.852000000E-01,  2.891730041E-12
   3853,  3.853000000E-01,  2.148499260E-12
   3854,  3.854000000E-01,  4.259524591E-12
   3855,  3.855000000E-01,  5.608582175E-12
   3856,  3.856000000E-01,  2.985414650E-12
   3857,  3.857000000E-01,  3.541276213E-12
   3858,  3.858000000E-01,  3.054116638E-12
   3859,  3.859000000E-01,  3.228994329E-12
   3860,  3.860000000E-01,  4.871597049E-12
   3861,  3.861000000E-01,  4.084646683E-12
   3862,  3.862000000E-01,  3.766119361E-12
   3863,  3.863000000E-01,  3.709908249E-12
   3864,  3.864000000E-01,  3.528784903E-12
   3865,  3.865000000E-01,  3.884786156E-12
   3866,  3.866000000E-01,  3.647452132E-12
   3867,  3.867000000E-01,  2.866747421E-12
   3868,  3.868000000E-01,  5.277563542E-12
   3869,  3.869000000E-01,  4.496858615E-12
   3870,  3.870000000E-01,  3.903523338E-12
   3871,  3.871000000E-01,  4.684227832E-12
   3872,  3.872000000E-01,  3.666188880E-12
   3873,  3.873000000E-01,  4.634262592E-12
   3874,  3.874000000E-01,  4.484367305E-12
   3875,  3.875000000E-01,  3.953488144E-12
   3876,  3.876000000E-01,  4.340717889E-12
   3877,  3.877000000E-01,  4.603034533E-12
   3878,  3.878000000E-01,  2.410815905E-12
   3879,  3.879000000E-01,  4.309489831E-12
   3880,  3.880000000E-01,  4.509349925E-12
   3881,  3.881000000E-01,  4.846614429E-12
   3882,  3.882000000E-01,  3.791101547E-12
   3883,  3.883000000E-01,  3.634960822E-12
   3884,  3.884000000E-01,  5.858407509E-12
   3885,  3.885000000E-01,  5.689775474E-12
   3886,  3.886000000E-01,  4.434402335E-13
   3887,  3.887000000E-01,  4.634262592E-12
   3888,  3.888000000E-01,  5.077703015E-12
   3889,  3.889000000E-01,  6.039531288E-12
   3890,  3.890000000E-01, -3.372643961E-13
   3891,  3.891000000E-01,  3.303941972E-12
   3892,  3.892000000E-01,  4.965281658E-12
   3893,  3.893000000E-01,  4.165839982E-12
   3894,  3.894000000E-01,  3.391380926E-12
   3895,  3.895000000E-01,  3.797347419E-12
   3896,  3.896000000E-01,  3.466328570E-12
   3897,  3.897000000E-01,  5.777214210E-12
   3898,  3.898000000E-01,  5.115176945E-12
   3899,  3.899000000E-01,  4.103383432E-12
   3900,  3.900000000E-01,  4.478121866E-12
   3901,  3.901000000E-01,  3.097836007E-12
   3902,  3.902000000E-01,  1.861199779E-12
   3903,  3.903000000E-01,  2.779308467E-12
   3904,  3.904000000E-01,  5.183878934E-12
   3905,  3.905000000E-01,  3.535030558E-12
   3906,  3.906000000E-01,  3.703662810E-12
   3907,  3.907000000E-01,  5.240089612E-12
   3908,  3.908000000E-01,  4.147103234E-12
   3909,  3.909000000E-01,  4.028436005E-12
   3910,  3.910000000E-01,  5.296300291E-12
   3911,  3.911000000E-01,  3.953488144E-12
   3912,  3.912000000E-01,  4.446893808E-12
   3913,  3.913000000E-01,  5.839670761E-12
   3914,  3.914000000E-01,  5.708512222E-12
   3915,  3.915000000E-01,  3.160292340E-12
   3916,  3.916000000E-01,  3.959734016E-12
   3917,  3.917000000E-01,  4.534332545E-12
   3918,  3.918000000E-01,  3.878540718E-12
   3919,  3.919000000E-01,  4.296998521E-12
   3920,  3.920000000E-01,  4.390682696E-12
   3921,  3.921000000E-01,  5.471178198E-12
   3922,  3.922000000E-01,  5.646056105E-12
   3923,  3.923000000E-01,  1.561409313E-12
   3924,  3.924000000E-01,  3.778610671E-12
   3925,  3.925000000E-01,  7.313641012E-12
   3926,  3.926000000E-01,  4.015944695E-12
   3927,  3.927000000E-01,  3.172783650E-12
   3928,  3.928000000E-01,  5.564862807E-12
   3929,  3.929000000E-01,  2.423307215E-12
   3930,  3.930000000E-01,  6.482971278E-12
   3931,  3.931000000E-01,  3.185274960E-12
   3932,  3.932000000E-01,  1.873691089E-12
   3933,  3.933000000E-01,  5.327528349E-12
   3934,  3.934000000E-01,  3.328924593E-12
   3935,  3.935000000E-01,  3.822330039E-12
   3936,  3.936000000E-01,  3.897277466E-12
   3937,  3.937000000E-01,  5.439950140E-12
   3938,  3.938000000E-01,  4.915316418E-12
   3939,  3.939000000E-01,  4.984018406E-12
   3940,  3.940000000E-01,  3.634960822E-12
   3941,  3.941000000E-01,  7.994415893E-12
   3942,  3.942000000E-01,  3.728645431E-12
   3943,  3.943000000E-01,  3.216503019E-12
   3944,  3.944000000E-01,  4.777912441E-12
   3945,  3.945000000E-01,  4.652999774E-12
   3946,  3.946000000E-01,  5.652301543E-12
   3947,  3.947000000E-01,  1.068003975E-12
   3948,  3.948000000E-01,  5.046474957E-12
   3949,  3.949000000E-01,  1.573900515E-12
   3950,  3.950000000E-01,  6.139461335E-12
   3951,  3.951000000E-01,  7.326132756E-12
   3952,  3.952000000E-01,  1.736287112E-12
   3953,  3.953000000E-01,  4.496858615E-12
   3954,  3.954000000E-01,  4.865351177E-12
   3955,  3.955000000E-01,  6.308093696E-13
   3956,  3.956000000E-01,  1.736287112E-12
   3957,  3.957000000E-01,  3.797347419E-12
   3958,  3.958000000E-01,  4.421911188E-12
   3959,  3.959000000E-01,  3.897277466E-12
   3960,  3.960000000E-01,  4.365700509E-12
   3961,  3.961000000E-01,  3.397626581E-12
   3962,  3.962000000E-01,  3.278959569E-12
   3963,  3.963000000E-01,  4.153348672E-12
   3964,  3.964000000E-01,  5.571108245E-12
   3965,  3.965000000E-01,  4.465630556E-12
   3966,  3.966000000E-01,  3.553767523E-12
   3967,  3.967000000E-01,  4.165839982E-12
   3968,  3.968000000E-01,  4.921561856E-12
   3969,  3.969000000E-01,  4.446893808E-12
   3970,  3.970000000E-01,  3.553767523E-12
   3971,  3.971000000E-01,  6.120724587E-12
   3972,  3.972000000E-01,  4.122120397E-13
   3973,  3.973000000E-01,  3.035379673E-12
   3974,  3.974000000E-01,  6.857709713E-12
   3975,  3.975000000E-01,  4.003453385E-12
   3976,  3.976000000E-01,  5.077703015E-12
   3977,  3.977000000E-01,  1.942393078E-12
   3978,  3.978000000E-01,  5.015246465E-12
   3979,  3.979000000E-01,  6.670340495E-12
   3980,  3.980000000E-01,  2.492009203E-12
   3981,  3.981000000E-01,  1.748778422E-12
   3982,  3.982000000E-01,  5.009001026E-12
   3983,  3.983000000E-01,  4.115874742E-12
   3984,  3.984000000E-01,  6.408023851E-12
   3985,  3.985000000E-01,  2.573202502E-12
   3986,  3.986000000E-01,  4.078401245E-12
   3987,  3.987000000E-01,  6.251882692E-12
   3988,  3.988000000E-01,  4.097137993E-12
   3989,  3.989000000E-01,  4.952790348E-12
   3990,  3.990000000E-01,  4.503104487E-12
   3991,  3.991000000E-01,  5.215106992E-12
   3992,  3.992000000E-01,  4.915316418E-12
   3993,  3.993000000E-01,  3.204011926E-12
   3994,  3.994000000E-01,  6.295602061E-12
   3995,  3.995000000E-01,  1.792497899E-12
   3996,  3.996000000E-01,  5.315037039E-12
   3997,  3.997000000E-01,  5.083948453E-12
   3998,  3.998000000E-01,  4.390682696E-12
   3999,  3.999000000E-01,  2.623167525E-12
   4000,  4.000000000E-01,  2.848010456E-12
   4001,  4.001000000E-01,  1.861199779E-12
   4002,  4.002000000E-01,  7.894485413E-12
   4003,  4.003000000E-01,  3.447591605E-12
   4004,  4.004000000E-01,  2.897975696E-12
   4005,  4.005000000E-01,  1.948638733E-12
   4006,  4.006000000E-01,  2.941695065E-12
   4007,  4.007000000E-01,  4.209559350E-12
   4008,  4.008000000E-01,  3.360152868E-12
   4009,  4.009000000E-01,  4.565560603E-12
   4010,  4.010000000E-01,  5.995811486E-12
   4011,  4.011000000E-01,  3.766119361E-12
   4012,  4.012000000E-01,  3.916014648E-12
   4013,  4.013000000E-01,  3.403872236E-12
   4014,  4.014000000E-01,  1.167934130E-12
   4015,  4.015000000E-01,  4.440647936E-12
   4016,  4.016000000E-01,  2.210955594E-12
   4017,  4.017000000E-01,  4.065909935E-12
   4018,  4.018000000E-01,  3.235239984E-12
   4019,  4.019000000E-01,  3.940996834E-12
   4020,  4.020000000E-01,  6.545427828E-12
   4021,  4.021000000E-01,  3.622469512E-12
   4022,  4.022000000E-01,  1.192916642E-12
   4023,  4.023000000E-01,  3.522539248E-12
   4024,  4.024000000E-01,  3.978470765E-12
   4025,  4.025000000E-01,  4.134611924E-12
   4026,  4.026000000E-01,  4.877842488E-12
   4027,  4.027000000E-01,  4.253278719E-12
   4028,  4.028000000E-01,  4.971527096E-12
   4029,  4.029000000E-01,  4.440647936E-12
   4030,  4.030000000E-01,  3.734890869E-12
   4031,  4.031000000E-01,  2.841764801E-12
   4032,  4.032000000E-01,  3.803592857E-12
   4033,  4.033000000E-01,  6.083250657E-12
   4034,  4.034000000E-01,  2.966677685E-12
   4035,  4.035000000E-01,  5.546125625E-12
   4036,  4.036000000E-01,  5.539880187E-12
   4037,  4.037000000E-01,  4.165839982E-12
   4038,  4.038000000E-01,  3.828575477E-12
   4039,  4.039000000E-01,  4.090892122E-12
   4040,  4.040000000E-01,  4.740438510E-12
   4041,  4.041000000E-01,  4.721701762E-12
   4042,  4.042000000E-01,  3.566258833E-12
   4043,  4.043000000E-01,  4.053418625E-12
   4044,  4.044000000E-01,  3.060362293E-12
   4045,  4.045000000E-01,  3.847312659E-12
   4046,  4.046000000E-01,  3.441345950E-12
   4047,  4.047000000E-01,  3.634960822E-12
   4048,  4.048000000E-01,  4.303243959E-12
   4049,  4.049000000E-01,  4.553069293E-12
   4050,  4.050000000E-01,  3.597486892E-12
   4051,  4.051000000E-01,  4.434402498E-12
   4052,  4.052000000E-01,  4.197068040E-12
   4053,  4.053000000E-01,  3.547521868E-12
   4054,  4.054000000E-01,  3.353907213E-12
   4055,  4.055000000E-01,  3.778610671E-12
   4056,  4.056000000E-01,  3.397626581E-12
   4057,  4.057000000E-01,  3.784856109E-12
   4058,  4.058000000E-01,  4.896579670E-12
   4059,  4.059000000E-01,  4.015944695E-12
   4060,  4.060000000E-01,  2.773062812E-12
   4061,  4.061000000E-01,  5.714758094E-12
   4062,  4.062000000E-01,  3.310187627E-12
   4063,  4.063000000E-01,  3.535030558E-12
   4064,  4.064000000E-01,  4.040927315E-12
   4065,  4.065000000E-01,  3.809838729E-12
   4066,  4.066000000E-01,  5.708512222E-12
   4067,  4.067000000E-01,  4.203313912E-12
   4068,  4.068000000E-01,  4.034681443E-12
   4069,  4.069000000E-01,  3.154046685E-12
   4070,  4.070000000E-01,  2.635658835E-12
   4071,  4.071000000E-01,  3.834821349E-12
   4072,  4.072000000E-01,  2.154744915E-12
   4073,  4.073000000E-01,  4.534332545E-12
   4074,  4.074000000E-01,  3.584995798E-12
   4075,  4.075000000E-01,  3.990962075E-12
   4076,  4.076000000E-01,  4.859105739E-12
   4077,  4.077000000E-01,  4.222050660E-12
   4078,  4.078000000E-01,  4.740438510E-12
   4079,  4.079000000E-01,  3.934751396E-12
   4080,  4.080000000E-01,  3.453837260E-12
   4081,  4.081000000E-01,  2.804291088E-12
   4082,  4.082000000E-01,  4.802895061E-12
   4083,  4.083000000E-01,  4.228296532E-12
   4084,  4.084000000E-01,  2.897975696E-12
   4085,  4.085000000E-01,  4.378191820E-12
   4086,  4.086000000E-01,  4.590543223E-12
   4087,  4.087000000E-01,  3.047870983E-12
   4088,  4.088000000E-01,  3.085344697E-12
   4089,  4.089000000E-01,  4.677982394E-12
   4090,  4.090000000E-01,  5.252580922E-12
   4091,  4.091000000E-01,  2.348359571E-12
   4092,  4.092000000E-01,  4.784157879E-12
   4093,  4.093000000E-01,  4.596789095E-12
   4094,  4.094000000E-01,  3.828575477E-12
   4095,  4.095000000E-01,  2.354605226E-12
   4096,  4.096000000E-01,  5.433704268E-12
   4097,  4.097000000E-01,  3.922260086E-12
   4098,  4.098000000E-01,  5.108931073E-12
   4099,  4.099000000E-01,  4.278261339E-12
   4100,  4.100000000E-01,  3.166537995E-12
   4101,  4.101000000E-01,  3.116572972E-12
   4102,  4.102000000E-01,  6.251882692E-12
   4103,  4.103000000E-01,  3.859803536E-12
   4104,  4.104000000E-01,  1.886182400E-12
   4105,  4.105000000E-01,  2.310885641E-12
   4106,  4.106000000E-01,  4.153348672E-12
   4107,  4.107000000E-01,  4.640508464E-12
   4108,  4.108000000E-01,  2.660641455E-12
   4109,  4.109000000E-01,  5.365002279E-12
   4110,  4.110000000E-01,  7.269921644E-12
   4111,  4.111000000E-01,  1.979867008E-12
   4112,  4.112000000E-01,  2.929203755E-12
   4113,  4.113000000E-01,  5.183878934E-12
   4114,  4.114000000E-01,  4.809140499E-12
   4115,  4.115000000E-01,  3.591241454E-12
   4116,  4.116000000E-01,  5.371247717E-12
   4117,  4.117000000E-01,  2.479517893E-12
   4118,  4.118000000E-01,  3.928505958E-12
   4119,  4.119000000E-01,  2.710606479E-12
   4120,  4.120000000E-01,  3.197766271E-12
   4121,  4.121000000E-01,  4.028436005E-12
   4122,  4.122000000E-01,  2.535728572E-12
   4123,  4.123000000E-01,  5.196370244E-12
   4124,  4.124000000E-01,  5.764722900E-12
   4125,  4.125000000E-01,  4.209559350E-12
   4126,  4.126000000E-01,  3.485065535E-12
   4127,  4.127000000E-01,  2.691869514E-12
   4128,  4.128000000E-01,  3.141555375E-12
   4129,  4.129000000E-01,  1.967375698E-12
   4130,  4.130000000E-01,  5.177633062E-12
   4131,  4.131000000E-01,  4.603034533E-12
   4132,  4.132000000E-01,  5.808442377E-13
   4133,  4.133000000E-01,  3.609978202E-12
   4134,  4.134000000E-01,  5.845916199E-12
   4135,  4.135000000E-01,  3.403872236E-12
   4136,  4.136000000E-01,  2.516991823E-12
   4137,  4.137000000E-01,  4.296998521E-12
   4138,  4.138000000E-01,  3.047870983E-12
   4139,  4.139000000E-01,  3.528784903E-12
   4140,  4.140000000E-01,  3.878540718E-12
   4141,  4.141000000E-01,  3.403872236E-12
   4142,  4.142000000E-01,  4.453139246E-12
   4143,  4.143000000E-01,  4.821631809E-12
   4144,  4.144000000E-01,  4.415665316E-12
   4145,  4.145000000E-01,  3.316433283E-12
   4146,  4.146000000E-01,  4.272015901E-12
   4147,  4.147000000E-01,  3.491311190E-12
   4148,  4.148000000E-01,  3.965979455E-12
   4149,  4.149000000E-01,  4.940299038E-12
   4150,  4.150000000E-01,  4.459385118E-12
   4151,  4.151000000E-01,  4.034681443E-12
   4152,  4.152000000E-01,  5.358756841E-12
   4153,  4.153000000E-01,  4.028436005E-12
   4154,  4.154000000E-01,  5.621073485E-12
   4155,  4.155000000E-01,  4.715455890E-12
   4156,  4.156000000E-01,  5.452441016E-12
   4157,  4.157000000E-01,  2.997905743E-12
   4158,  4.158000000E-01,  3.965979455E-12
   4159,  4.159000000E-01,  4.303243959E-12
   4160,  4.160000000E-01,  3.391380926E-12
   4161,  4.161000000E-01,  2.404570250E-12
   4162,  4.162000000E-01,  4.247033281E-12
   4163,  4.163000000E-01,  7.569712218E-12
   4164,  4.164000000E-01,  2.248429307E-12
   4165,  4.165000000E-01,  2.260920617E-12
   4166,  4.166000000E-01,  2.848010456E-12
   4167,  4.167000000E-01,  8.113082255E-12
   4168,  4.168000000E-01,  5.677284164E-12
   4169,  4.169000000E-01,  2.641904490E-12
   4170,  4.170000000E-01,  4.371945948E-12
   4171,  4.171000000E-01,  4.396928568E-12
   4172,  4.172000000E-01,  5.196370244E-12
   4173,  4.173000000E-01,  1.948638733E-12
   4174,  4.174000000E-01,  2.073551617E-12
   4175,  4.175000000E-01,  7.176237035E-12
   4176,  4.176000000E-01,  1.698813291E-12
   4177,  4.177000000E-01,  4.371945988E-14
   4178,  4.178000000E-01,  7.076306988E-12
   4179,  4.179000000E-01,  2.791799777E-12
   4180,  4.180000000E-01,  5.009001026E-12
   4181,  4.181000000E-01,  2.054814652E-12
   4182,  4.182000000E-01,  2.323376951E-12
   4183,  4.183000000E-01,  5.046474957E-12
   4184,  4.184000000E-01,  1.405268371E-12
   4185,  4.185000000E-01,  4.047172753E-12
   4186,  4.186000000E-01,  3.528784903E-12
   4187,  4.187000000E-01,  3.703662810E-12
   4188,  4.188000000E-01,  3.697417372E-12
   4189,  4.189000000E-01,  2.716852134E-12
   4190,  4.190000000E-01,  5.527388876E-12
   4191,  4.191000000E-01,  5.539880187E-12
   4192,  4.192000000E-01,  3.709908249E-12
   4193,  4.193000000E-01,  5.502406256E-12
   4194,  4.194000000E-01,  3.672434752E-12
   4195,  4.195000000E-01,  4.428156626E-12
   4196,  4.196000000E-01,  5.477423636E-12
   4197,  4.197000000E-01,  3.584995798E-12
   4198,  4.198000000E-01,  5.340019659E-12
   4199,  4.199000000E-01,  5.165141752E-12
   4200,  4.200000000E-01,  6.151952645E-12
   4201,  4.201000000E-01,  4.434402498E-12
   4202,  4.202000000E-01,  2.435798525E-12
   4203,  4.203000000E-01,  6.058268037E-12
   4204,  4.204000000E-01,  4.340717889E-12
   4205,  4.205000000E-01,  4.990264278E-12
   4206,  4.206000000E-01,  4.634262592E-12
   4207,  4.207000000E-01,  7.344869504E-12
   4208,  4.208000000E-01,  5.614827613E-12
   4209,  4.209000000E-01,  1.517689837E-12
   4210,  4.210000000E-01,  1.954884388E-12
   4211,  4.211000000E-01,  4.153348672E-12
   4212,  4.212000000E-01,  6.739042484E-12
   4213,  4.213000000E-01,  6.145706773E-12
   4214,  4.214000000E-01,  6.120724587E-13
   4215,  4.215000000E-01,  3.703662810E-12
   4216,  4.216000000E-01,  5.927109498E-12
   4217,  4.217000000E-01,  3.466328570E-12
   4218,  4.218000000E-01,  2.966677685E-12
   4219,  4.219000000E-01,  4.596789095E-12
   4220,  4.220000000E-01,  3.147801030E-12
   4221,  4.221000000E-01,  2.623167525E-12
   4222,  4.222000000E-01,  2.310885641E-12
   4223,  4.223000000E-01,  3.085344697E-12
   4224,  4.224000000E-01,  7.257430334E-12
   4225,  4.225000000E-01,  2.816782398E-12
   4226,  4.226000000E-01,  1.536426693E-12
   4227,  4.227000000E-01,  5.514897566E-12
   4228,  4.228000000E-01,  4.415665316E-12
   4229,  4.229000000E-01,  4.259524591E-12
   4230,  4.230000000E-01,  2.136007950E-12
   4231,  4.231000000E-01,  5.002755155E-12
   4232,  4.232000000E-01,  5.446195578E-12
   4233,  4.233000000E-01,  1.961130043E-12
   4234,  4.234000000E-01,  4.859105739E-12
   4235,  4.235000000E-01,  4.909070980E-12
   4236,  4.236000000E-01,  5.152650442E-12
   4237,  4.237000000E-01,  4.478121866E-12
   4238,  4.238000000E-01,  4.565560603E-12
   4239,  4.239000000E-01,  4.665491084E-12
   4240,  4.240000000E-01,  4.934053166E-12
   4241,  4.241000000E-01,  4.784157879E-12
   4242,  4.242000000E-01,  3.684926062E-12
   4243,  4.243000000E-01,  4.815386371E-12
   4244,  4.244000000E-01,  6.189426575E-12
   4245,  4.245000000E-01,  5.083948453E-12
   4246,  4.246000000E-01,  2.885484386E-12
   4247,  4.247000000E-01,  4.727947200E-12
   4248,  4.248000000E-01,  5.033983647E-12
   4249,  4.249000000E-01,  4.496858615E-12
   4250,  4.250000000E-01,  3.803592857E-12
   4251,  4.251000000E-01,  2.854256111E-12
   4252,  4.252000000E-01,  4.190822602E-12
   4253,  4.253000000E-01,  5.958337990E-12
   4254,  4.254000000E-01,  4.222050660E-12
   4255,  4.255000000E-01,  3.172783650E-12
   4256,  4.256000000E-01,  3.965979455E-12
   4257,  4.257000000E-01,  5.464932326E-12
   4258,  4.258000000E-01,  3.428854856E-12
   4259,  4.259000000E-01,  4.596789095E-12
   4260,  4.260000000E-01,  3.672434752E-12
   4261,  4.261000000E-01,  4.990264278E-12
   4262,  4.262000000E-01,  2.373342191E-12
   4263,  4.263000000E-01,  3.510048155E-12
   4264,  4.264000000E-01,  4.715455890E-12
   4265,  4.265000000E-01,  4.015944695E-12
   4266,  4.266000000E-01,  4.240787409E-12
   4267,  4.267000000E-01,  3.734890869E-12
   4268,  4.268000000E-01,  4.996509716E-12
   4269,  4.269000000E-01,  4.784157879E-12
   4270,  4.270000000E-01,  4.940299038E-12
   4271,  4.271000000E-01,  3.291450662E-12
   4272,  4.272000000E-01,  4.771666569E-12
   4273,  4.273000000E-01,  4.596789095E-12
   4274,  4.274000000E-01,  3.303941972E-12
   4275,  4.275000000E-01,  3.684926062E-12
   4276,  4.276000000E-01,  5.483669508E-12
   4277,  4.277000000E-01,  5.452441016E-12
   4278,  4.278000000E-01,  4.203313912E-12
   4279,  4.279000000E-01,  3.803592857E-12
   4280,  4.280000000E-01,  4.596789095E-12
   4281,  4.281000000E-01,  7.126271795E-12
   4282,  4.282000000E-01,  3.141555375E-12
   4283,  4.283000000E-01,  2.897975696E-12
   4284,  4.284000000E-01,  2.716852134E-12
   4285,  4.285000000E-01,  4.765421131E-12
   4286,  4.286000000E-01,  5.589845427E-12
   4287,  4.287000000E-01,  3.029134018E-12
   4288,  4.288000000E-01,  3.922260086E-12
   4289,  4.289000000E-01,  5.689775474E-12
   4290,  4.290000000E-01,  4.634262592E-12
   4291,  4.291000000E-01,  3.528784903E-12
   4292,  4.292000000E-01,  4.946544476E-12
   4293,  4.293000000E-01,  5.839670761E-12
   4294,  4.294000000E-01,  5.633564795E-12
   4295,  4.295000000E-01,  4.590543223E-12
   4296,  4.296000000E-01,  3.722399559E-12
   4297,  4.297000000E-01,  4.634262592E-12
   4298,  4.298000000E-01,  4.734193072E-12
   4299,  4.299000000E-01,  3.847312659E-12
   4300,  4.300000000E-01,  1.330320728E-12
   4301,  4.301000000E-01,  3.466328570E-12
   4302,  4.302000000E-01,  2.698115169E-12
   4303,  4.303000000E-01,  2.698115169E-12
   4304,  4.304000000E-01,  3.160292340E-12
   4305,  4.305000000E-01,  3.572504488E-12
   4306,  4.306000000E-01,  4.615525843E-12
   4307,  4.307000000E-01,  3.016642708E-12
   4308,  4.308000000E-01,  3.659943442E-12
   4309,  4.309000000E-01,  3.609978202E-12
   4310,  4.310000000E-01,  3.859803536E-12
   4311,  4.311000000E-01,  3.628715167E-12
   4312,  4.312000000E-01,  3.616223857E-12
   4313,  4.313000000E-01,  4.952790348E-12
   4314,  4.314000000E-01,  4.465630556E-12
   4315,  4.315000000E-01,  2.285903238E-12
   4316,  4.316000000E-01,  3.722399559E-12
   4317,  4.317000000E-01,  5.808442703E-12
   4318,  4.318000000E-01,  3.247731294E-12
   4319,  4.319000000E-01,  3.266468259E-12
   4320,  4.320000000E-01,  3.703662810E-12
   4321,  4.321000000E-01,  5.496160818E-12
   4322,  4.322000000E-01,  3.990962075E-12
   4323,  4.323000000E-01,  2.591939467E-12
   4324,  4.324000000E-01,  4.340717889E-12
   4325,  4.325000000E-01,  4.371945948E-12
   4326,  4.326000000E-01,  4.353209199E-12
   4327,  4.327000000E-01,  4.078401245E-12
   4328,  4.328000000E-01,  3.353907213E-12
   4329,  4.329000000E-01,  4.784157879E-12
   4330,  4.330000000E-01,  3.391380926E-12
   4331,  4.331000000E-01,  3.678680190E-12
   4332,  4.332000000E-01,  3.447591605E-12
   4333,  4.333000000E-01,  3.928505958E-12
   4334,  4.334000000E-01,  5.002755155E-12
   4335,  4.335000000E-01,  4.921561856E-12
   4336,  4.336000000E-01,  2.972923340E-12
   4337,  4.337000000E-01,  5.808442703E-12
   4338,  4.338000000E-01,  4.727947200E-12
   4339,  4.339000000E-01,  2.935449410E-12
   4340,  4.340000000E-01,  5.002755155E-12
   4341,  4.341000000E-01,  3.035379673E-12
   4342,  4.342000000E-01,  4.902825108E-12
   4343,  4.343000000E-01,  4.115874742E-12
   4344,  4.344000000E-01,  4.621771282E-12
   4345,  4.345000000E-01,  3.447591605E-12
   4346,  4.346000000E-01,  3.959734016E-12
   4347,  4.347000000E-01,  1.461479050E-12
   4348,  4.348000000E-01,  2.223446904E-12
   4349,  4.349000000E-01,  5.090194325E-12
   4350,  4.350000000E-01,  4.846614429E-12
   4351,  4.351000000E-01,  3.228994329E-12
   4352,  4.352000000E-01,  4.165839982E-12
   4353,  4.353000000E-01,  4.228296532E-12
   4354,  4.354000000E-01,  4.709210452E-12
   4355,  4.355000000E-01,  4.134611924E-12
   4356,  4.356000000E-01,  3.803592857E-12
   4357,  4.357000000E-01,  4.877842488E-12
   4358,  4.358000000E-01,  3.185274960E-12
   4359,  4.359000000E-01,  3.828575477E-12
   4360,  4.360000000E-01,  5.302545729E-12
   4361,  4.361000000E-01,  3.822330039E-12
   4362,  4.362000000E-01,  4.528087107E-12
   4363,  4.363000000E-01,  4.740438510E-12
   4364,  4.364000000E-01,  1.773760934E-12
   4365,  4.365000000E-01,  4.103383432E-12
   4366,  4.366000000E-01,  5.552371497E-12
   4367,  4.367000000E-01,  3.872294846E-12
   4368,  4.368000000E-01,  4.097137993E-12
   4369,  4.369000000E-01,  2.654395800E-12
   4370,  4.370000000E-01,  5.333774221E-12
   4371,  4.371000000E-01,  2.791799777E-12
   4372,  4.372000000E-01,  2.985414650E-12
   4373,  4.373000000E-01,  4.446893808E-12
   4374,  4.374000000E-01,  4.053418625E-12
   4375,  4.375000000E-01,  1.929901768E-12
   4376,  4.376000000E-01,  4.684227832E-12
   4377,  4.377000000E-01,  5.514897566E-12
   4378,  4.378000000E-01,  4.315735269E-12
   4379,  4.379000000E-01,  2.129762295E-12
   4380,  4.380000000E-01,  3.728645431E-12
   4381,  4.381000000E-01,  6.607883945E-12
   4382,  4.382000000E-01,  3.603732547E-12
   4383,  4.383000000E-01,  6.607883945E-12
   4384,  4.384000000E-01,  4.990264278E-12
   4385,  4.385000000E-01,  3.316433283E-12
   4386,  4.386000000E-01,  3.397626581E-12
   4387,  4.387000000E-01,  2.017340722E-12
   4388,  4.388000000E-01,  1.155442820E-12
   4389,  4.389000000E-01,  6.201917452E-12
   4390,  4.390000000E-01,  3.035379673E-12
   4391,  4.391000000E-01,  1.967375698E-12
   4392,  4.392000000E-01,  3.466328570E-12
   4393,  4.393000000E-01,  3.709908249E-12
   4394,  4.394000000E-01,  6.095741967E-12
   4395,  4.395000000E-01,  3.878540718E-12
   4396,  4.396000000E-01,  4.927807728E-12
   4397,  4.397000000E-01,  4.790403751E-12
   4398,  4.398000000E-01,  2.148499260E-12
   4399,  4.399000000E-01,  4.259524591E-12
   4400,  4.400000000E-01,  3.335170248E-12
   4401,  4.401000000E-01,  6.770270542E-12
   4402,  4.402000000E-01,  4.365700509E-12
   4403,  4.403000000E-01,  3.204011926E-12
   4404,  4.404000000E-01,  2.860501766E-12
   4405,  4.405000000E-01,  3.734890869E-12
   4406,  4.406000000E-01,  5.009001026E-12
   4407,  4.407000000E-01,  5.190124372E-12
   4408,  4.408000000E-01,  3.691171500E-12
   4409,  4.409000000E-01,  4.247033281E-12
   4410,  4.410000000E-01,  3.916014648E-12
   4411,  4.411000000E-01,  5.658547415E-12
   4412,  4.412000000E-01,  3.997207947E-12
   4413,  4.413000000E-01,  3.741136741E-12
   4414,  4.414000000E-01,  4.334472017E-12
   4415,  4.415000000E-01,  4.503104487E-12
   4416,  4.416000000E-01,  4.446893808E-12
   4417,  4.417000000E-01,  4.234541971E-12
   4418,  4.418000000E-01,  3.603732547E-12
   4419,  4.419000000E-01,  3.641206260E-12
   4420,  4.420000000E-01,  4.521841235E-12
   4421,  4.421000000E-01,  4.346963327E-12
   4422,  4.422000000E-01,  4.346963327E-12
   4423,  4.423000000E-01,  3.341415903E-12
   4424,  4.424000000E-01,  4.047172753E-12
   4425,  4.425000000E-01,  5.152650442E-12
   4426,  4.426000000E-01,  3.778610671E-12
   4427,  4.427000000E-01,  5.596090865E-12
   4428,  4.428000000E-01,  4.359454638E-12
   4429,  4.429000000E-01,  2.866747421E-12
   4430,  4.430000000E-01,  4.934053166E-12
   4431,  4.431000000E-01,  3.778610671E-12
   4432,  4.432000000E-01,  3.260222604E-12
   4433,  4.433000000E-01,  4.590543223E-12
   4434,  4.434000000E-01,  4.846614429E-12
   4435,  4.435000000E-01,  4.684227832E-12
   4436,  4.436000000E-01,  2.848010456E-12
   4437,  4.437000000E-01,  4.272015901E-12
   4438,  4.438000000E-01,  4.509349925E-12
   4439,  4.439000000E-01,  4.153348672E-12
   4440,  4.440000000E-01,  5.908372749E-12
   4441,  4.441000000E-01,  4.671736522E-12
   4442,  4.442000000E-01,  4.902825108E-12
   4443,  4.443000000E-01,  4.609280405E-12
   4444,  4.444000000E-01,  3.310187627E-12
   4445,  4.445000000E-01,  4.028436005E-12
   4446,  4.446000000E-01,  2.979168995E-12
   4447,  4.447000000E-01,  2.716852134E-12
   4448,  4.448000000E-01,  5.995811486E-12
   4449,  4.449000000E-01,  3.335170248E-12
   4450,  4.450000000E-01,  3.197766271E-12
   4451,  4.451000000E-01,  4.509349925E-12
   4452,  4.452000000E-01,  4.403174006E-12
   4453,  4.453000000E-01,  4.771666569E-12
   4454,  4.454000000E-01,  3.597486892E-12
   4455,  4.455000000E-01,  3.816084167E-12
   4456,  4.456000000E-01,  4.084646683E-12
   4457,  4.457000000E-01,  3.553767523E-12
   4458,  4.458000000E-01,  4.328226579E-12
   4459,  4.459000000E-01,  5.290054853E-12
   4460,  4.460000000E-01,  2.941695065E-12
   4461,  4.461000000E-01,  3.260222604E-12
   4462,  4.462000000E-01,  3.928505958E-12
   4463,  4.463000000E-01,  4.334472017E-12
   4464,  4.464000000E-01,  3.328924593E-12
   4465,  4.465000000E-01,  3.809838729E-12
   4466,  4.466000000E-01,  4.721701762E-12
   4467,  4.467000000E-01,  3.709908249E-12
   4468,  4.468000000E-01,  4.852859867E-12
   4469,  4.469000000E-01,  3.853558098E-12
   4470,  4.470000000E-01,  3.584995798E-12
   4471,  4.471000000E-01,  4.565560603E-12
   4472,  4.472000000E-01,  4.109629304E-12
   4473,  4.473000000E-01,  4.028436005E-12
   4474,  4.474000000E-01,  3.066607732E-12
   4475,  4.475000000E-01,  3.766119361E-12
   4476,  4.476000000E-01,  4.727947200E-12
   4477,  4.477000000E-01,  3.878540718E-12
   4478,  4.478000000E-01,  4.752929821E-12
   4479,  4.479000000E-01,  4.715455890E-12
   4480,  4.480000000E-01,  2.841764801E-12
   4481,  4.481000000E-01,  4.865351177E-12
   4482,  4.482000000E-01,  5.052720395E-12
   4483,  4.483000000E-01,  4.584297785E-12
   4484,  4.484000000E-01,  4.621771282E-12
   4485,  4.485000000E-01,  3.666188880E-12
   4486,  4.486000000E-01,  3.597486892E-12
   4487,  4.487000000E-01,  5.090194325E-12
   4488,  4.488000000E-01,  3.766119361E-12
   4489,  4.489000000E-01,  3.328924593E-12
   4490,  4.490000000E-01,  4.109629304E-12
   4491,  4.491000000E-01,  4.465630556E-12
   4492,  4.492000000E-01,  3.522539248E-12
   4493,  4.493000000E-01,  4.403174006E-12
   4494,  4.494000000E-01,  6.501708460E-12
   4495,  4.495000000E-01,  2.417061560E-12
   4496,  4.496000000E-01,  4.328226579E-12
   4497,  4.497000000E-01,  4.109629304E-12
   4498,  4.498000000E-01,  4.927807728E-12
   4499,  4.499000000E-01,  3.953488144E-12
   4500,  4.500000000E-01,  3.154046685E-12
   4501,  4.501000000E-01,  2.529483133E-12
   4502,  4.502000000E-01,  4.059664063E-12
   4503,  4.503000000E-01,  3.628715167E-12
   4504,  4.504000000E-01,  3.728645431E-12
   4505,  4.505000000E-01,  3.766119361E-12
   4506,  4.506000000E-01,  3.441345950E-12
   4507,  4.507000000E-01,  3.972225326E-12
   4508,  4.508000000E-01,  4.097137993E-12
   4509,  4.509000000E-01,  5.446195578E-12
   4510,  4.510000000E-01,  7.063815678E-12
   4511,  4.511000000E-01,  1.917410675E-12
   4512,  4.512000000E-01,  2.279657582E-12
   4513,  4.513000000E-01,  3.884786156E-12
   4514,  4.514000000E-01,  4.197068040E-12
   4515,  4.515000000E-01,  4.790403751E-12
   4516,  4.516000000E-01,  3.978470765E-12
   4517,  4.517000000E-01,  1.680076434E-12
   4518,  4.518000000E-01,  4.321980707E-12
   4519,  4.519000000E-01,  4.346963327E-12
   4520,  4.520000000E-01,  3.204011926E-12
   4521,  4.521000000E-01,  4.234541971E-12
   4522,  4.522000000E-01,  8.213012735E-12
   4523,  4.523000000E-01,  2.011095067E-12
   4524,  4.524000000E-01,  3.766119361E-12
   4525,  4.525000000E-01,  5.546125625E-12
   4526,  4.526000000E-01,  5.677284164E-12
   4527,  4.527000000E-01,  3.703662810E-12
   4528,  4.528000000E-01,  2.442044180E-12
   4529,  4.529000000E-01,  3.397626581E-12
   4530,  4.530000000E-01,  4.453139246E-12
   4531,  4.531000000E-01,  4.434402498E-12
   4532,  4.532000000E-01,  4.865351177E-12
   4533,  4.533000000E-01,  5.308791601E-12
   4534,  4.534000000E-01,  4.247033281E-12
   4535,  4.535000000E-01,  3.328924593E-12
   4536,  4.536000000E-01,  3.891032028E-12
   4537,  4.537000000E-01,  4.503104487E-12
   4538,  4.538000000E-01,  5.521143005E-12
   4539,  4.539000000E-01,  6.058268037E-12
   4540,  4.540000000E-01,  9.868106766E-13
   4541,  4.541000000E-01,  3.778610671E-12
   4542,  4.542000000E-01,  4.827877681E-12
   4543,  4.543000000E-01,  3.253976949E-12
   4544,  4.544000000E-01,  5.527388876E-12
   4545,  4.545000000E-01,  3.291450662E-12
   4546,  4.546000000E-01,  3.222748674E-12
   4547,  4.547000000E-01,  5.770968772E-12
   4548,  4.548000000E-01,  5.052720395E-12
   4549,  4.549000000E-01,  4.446893808E-12
   4550,  4.550000000E-01,  4.815386371E-12
   4551,  4.551000000E-01,  3.228994329E-12
   4552,  4.552000000E-01,  3.335170248E-12
   4553,  4.553000000E-01,  3.916014648E-12
   4554,  4.554000000E-01,  5.327528349E-12
   4555,  4.555000000E-01,  6.957639759E-12
   4556,  4.556000000E-01,  3.410117891E-12
   4557,  4.557000000E-01,  1.267864286E-12
   4558,  4.558000000E-01,  3.878540718E-12
   4559,  4.559000000E-01,  4.852859867E-12
   4560,  4.560000000E-01,  3.797347419E-12
   4561,  4.561000000E-01,  2.591939467E-12
   4562,  4.562000000E-01,  3.897277466E-12
   4563,  4.563000000E-01,  4.434402498E-12
   4564,  4.564000000E-01,  3.953488144E-12
   4565,  4.565000000E-01,  3.310187627E-12
   4566,  4.566000000E-01,  3.891032028E-12
   4567,  4.567000000E-01,  3.716154121E-12
   4568,  4.568000000E-01,  4.303243959E-12
   4569,  4.569000000E-01,  3.129064282E-12
   4570,  4.570000000E-01,  4.478121866E-12
   4571,  4.571000000E-01,  6.245637254E-12
   4572,  4.572000000E-01,  3.722399559E-12
   4573,  4.573000000E-01,  3.416363546E-12
   4574,  4.574000000E-01,  2.897975696E-12
   4575,  4.575000000E-01,  3.310187627E-12
   4576,  4.576000000E-01,  5.165141752E-12
   4577,  4.577000000E-01,  3.934751396E-12
   4578,  4.578000000E-01,  5.327528349E-12
   4579,  4.579000000E-01,  4.521841235E-12
   4580,  4.580000000E-01,  3.872294846E-12
   4581,  4.581000000E-01,  2.367096536E-12
   4582,  4.582000000E-01,  3.572504488E-12
   4583,  4.583000000E-01,  5.558616935E-12
   4584,  4.584000000E-01,  4.209559350E-12
   4585,  4.585000000E-01,  3.553767523E-12
   4586,  4.586000000E-01,  2.960432030E-12
   4587,  4.587000000E-01,  4.047172753E-12
   4588,  4.588000000E-01,  3.416363546E-12
   4589,  4.589000000E-01,  3.328924593E-12
   4590,  4.590000000E-01,  5.633564795E-12
   4591,  4.591000000E-01,  3.616223857E-12
   4592,  4.592000000E-01,  3.185274960E-12
   4593,  4.593000000E-01,  3.129064282E-12
   4594,  4.594000000E-01,  4.053418625E-12
   4595,  4.595000000E-01,  4.540577983E-12
   4596,  4.596000000E-01,  3.965979455E-12
   4597,  4.597000000E-01,  3.010397053E-12
   4598,  4.598000000E-01,  5.827179451E-12
   4599,  4.599000000E-01,  3.204011926E-12
   4600,  4.600000000E-01,  4.446893808E-12
   4601,  4.601000000E-01,  6.351813173E-12
   4602,  4.602000000E-01,  2.616921870E-12
   4603,  4.603000000E-01,  2.985414650E-12
   4604,  4.604000000E-01,  4.715455890E-12
   4605,  4.605000000E-01,  1.886182400E-12
   4606,  4.606000000E-01,  3.553767523E-12
   4607,  4.607000000E-01,  5.015246465E-12
   4608,  4.608000000E-01,  6.020794106E-12
   4609,  4.609000000E-01,  2.929203755E-12
   4610,  4.610000000E-01,  4.584297785E-12
   4611,  4.611000000E-01,  6.239391382E-12
   4612,  4.612000000E-01,  4.634262592E-12
   4613,  4.613000000E-01,  4.197068040E-12
   4614,  4.614000000E-01,  4.890333798E-12
   4615,  4.615000000E-01,  4.677982394E-12
   4616,  4.616000000E-01,  2.929203755E-12
   4617,  4.617000000E-01,  7.057570132E-13
   4618,  4.618000000E-01,  5.721003532E-12
   4619,  4.619000000E-01,  7.182482907E-12
   4620,  4.620000000E-01,  2.248429307E-12
   4621,  4.621000000E-01,  4.290752649E-12
   4622,  4.622000000E-01,  4.965281658E-12
   4623,  4.623000000E-01,  7.563466346E-12
   4624,  4.624000000E-01,  5.989566048E-12
   4625,  4.625000000E-01,  6.370549704E-13
   4626,  4.626000000E-01,  2.385833284E-12
   4627,  4.627000000E-01,  5.546125625E-12
   4628,  4.628000000E-01,  2.492009203E-12
   4629,  4.629000000E-01,  5.146405004E-12
   4630,  4.630000000E-01,  6.420515161E-12
   4631,  4.631000000E-01,  2.398324594E-12
   4632,  4.632000000E-01,  1.723795802E-12
   4633,  4.633000000E-01,  4.315735269E-12
   4634,  4.634000000E-01,  3.978470765E-12
   4635,  4.635000000E-01,  3.403872236E-12
   4636,  4.636000000E-01,  4.777912441E-12
   4637,  4.637000000E-01,  3.659943442E-12
   4638,  4.638000000E-01,  3.678680190E-12
   4639,  4.639000000E-01,  4.009698823E-12
   4640,  4.640000000E-01,  4.528087107E-12
   4641,  4.641000000E-01,  3.853558098E-12
   4642,  4.642000000E-01,  2.404570250E-12
   4643,  4.643000000E-01,  3.372643961E-12
   4644,  4.644000000E-01,  4.940299038E-12
   4645,  4.645000000E-01,  3.316433283E-12
   4646,  4.646000000E-01,  3.872294846E-12
   4647,  4.647000000E-01,  3.853558098E-12
   4648,  4.648000000E-01,  4.353209199E-12
   4649,  4.649000000E-01,  3.004151398E-12
   4650,  4.650000000E-01,  2.879238731E-12
   4651,  4.651000000E-01,  5.233843740E-12
   4652,  4.652000000E-01,  4.790403751E-12
   4653,  4.653000000E-01,  3.872294846E-12
   4654,  4.654000000E-01,  1.942393078E-12
   4655,  4.655000000E-01,  4.834123119E-12
   4656,  4.656000000E-01,  3.428854856E-12
   4657,  4.657000000E-01,  4.509349925E-12
   4658,  4.658000000E-01,  4.709210452E-12
   4659,  4.659000000E-01,  2.691869514E-12
   4660,  4.660000000E-01,  3.591241454E-12
   4661,  4.661000000E-01,  3.628715167E-12
   4662,  4.662000000E-01,  4.865351177E-12
   4663,  4.663000000E-01,  2.960432030E-12
   4664,  4.664000000E-01,  5.458686888E-12
   4665,  4.665000000E-01,  2.404570250E-12
   4666,  4.666000000E-01,  7.276167516E-12
   4667,  4.667000000E-01,  2.104779675E-12
   4668,  4.668000000E-01,  5.383739028E-12
   4669,  4.669000000E-01,  4.453139246E-12
   4670,  4.670000000E-01,  4.821631809E-12
   4671,  4.671000000E-01,  3.016642708E-12
   4672,  4.672000000E-01,  1.698813291E-12
   4673,  4.673000000E-01,  4.896579670E-12
   4674,  4.674000000E-01,  2.997905743E-12
   4675,  4.675000000E-01,  1.879936744E-12
   4676,  4.676000000E-01,  3.809838729E-12
   4677,  4.677000000E-01,  5.102685635E-12
   4678,  4.678000000E-01,  2.310885641E-12
   4679,  4.679000000E-01,  3.285205224E-12
   4680,  4.680000000E-01,  3.485065535E-12
   4681,  4.681000000E-01,  2.979168995E-12
   4682,  4.682000000E-01,  2.410815905E-12
   4683,  4.683000000E-01,  3.934751396E-12
   4684,  4.684000000E-01,  3.060362293E-12
   4685,  4.685000000E-01,  6.189426575E-12
   4686,  4.686000000E-01,  2.323376951E-12
   4687,  4.687000000E-01,  2.473272238E-12
   4688,  4.688000000E-01,  4.821631809E-12
   4689,  4.689000000E-01,  2.485763548E-12
   4690,  4.690000000E-01,  5.552371497E-12
   4691,  4.691000000E-01,  3.385135271E-12
   4692,  4.692000000E-01,  4.515595797E-12
   4693,  4.693000000E-01,  1.792497899E-12
   4694,  4.694000000E-01,  4.509349925E-12
   4695,  4.695000000E-01,  4.309489831E-12
   4696,  4.696000000E-01,  5.121422383E-12
   4697,  4.697000000E-01,  6.058268037E-12
   4698,  4.698000000E-01,  2.123516640E-12
   4699,  4.699000000E-01,  6.682831805E-12
   4700,  4.700000000E-01,  2.011095067E-12
   4701,  4.701000000E-01,  3.278959569E-12
   4702,  4.702000000E-01,  3.772364799E-12
   4703,  4.703000000E-01,  4.147103234E-12
   4704,  4.704000000E-01,  7.301150136E-12
   4705,  4.705000000E-01,  3.522539248E-12
   4706,  4.706000000E-01,  3.397626581E-12
   4707,  4.707000000E-01,  5.789705521E-12
   4708,  4.708000000E-01,  7.257430334E-12
   4709,  4.709000000E-01,  2.448289835E-12
   4710,  4.710000000E-01,  5.477423636E-12
   4711,  4.711000000E-01,  2.885484386E-12
   4712,  4.712000000E-01,  3.753628051E-12
   4713,  4.713000000E-01,  5.233843740E-12
   4714,  4.714000000E-01,  3.160292340E-12
   4715,  4.715000000E-01,  5.115176945E-12
   4716,  4.716000000E-01,  6.801499034E-12
   4717,  4.717000000E-01,  5.870898928E-13
   4718,  4.718000000E-01,  4.065909935E-12
   4719,  4.719000000E-01,  1.242881774E-12
   4720,  4.720000000E-01,  8.487820689E-12
   4721,  4.721000000E-01,  6.570410448E-12
   4722,  4.722000000E-01, -1.492707325E-12
   4723,  4.723000000E-01,  5.283808981E-12
   4724,  4.724000000E-01,  3.859803536E-12
   4725,  4.725000000E-01,  6.326830553E-12
   4726,  4.726000000E-01,  4.584297785E-12
   4727,  4.727000000E-01,  3.628715167E-12
   4728,  4.728000000E-01,  4.509349925E-12
   4729,  4.729000000E-01,  5.908372749E-12
   4730,  4.730000000E-01,  1.555163658E-12
   4731,  4.731000000E-01,  1.442742193E-12
   4732,  4.732000000E-01,  6.283110750E-12
   4733,  4.733000000E-01,  4.259524591E-12
   4734,  4.734000000E-01,  1.517689837E-12
   4735,  4.735000000E-01,  4.190822602E-12
   4736,  4.736000000E-01,  7.369852124E-12
   4737,  4.737000000E-01,  5.714758094E-12
   4738,  4.738000000E-01,  9.930563316E-13
   4739,  4.739000000E-01,  2.741834754E-12
   4740,  4.740000000E-01,  5.989566048E-12
   4741,  4.741000000E-01,  5.133913693E-12
   4742,  4.742000000E-01,  4.603034533E-12
   4743,  4.743000000E-01,  2.398324594E-12
   4744,  4.744000000E-01,  4.503104487E-12
   4745,  4.745000000E-01,  4.203313912E-12
   4746,  4.746000000E-01,  1.686321980E-12
   4747,  4.747000000E-01,  5.152650442E-12
   4748,  4.748000000E-01,  5.133913693E-12
   4749,  4.749000000E-01,  4.515595797E-12
   4750,  4.750000000E-01,  2.516991823E-12
   4751,  4.751000000E-01,  4.615525843E-12
   4752,  4.752000000E-01,  5.183878934E-12
   4753,  4.753000000E-01,  4.228296532E-12
   4754,  4.754000000E-01,  4.959035786E-12
   4755,  4.755000000E-01,  3.291450662E-12
   4756,  4.756000000E-01,  2.922958100E-12
   4757,  4.757000000E-01,  4.646753902E-12
   4758,  4.758000000E-01,  6.551673266E-12
   4759,  4.759000000E-01,  3.772364799E-12
   4760,  4.760000000E-01,  3.666188880E-12
   4761,  4.761000000E-01,  4.272015901E-12
   4762,  4.762000000E-01,  3.297696317E-12
   4763,  4.763000000E-01,  3.060362293E-12
   4764,  4.764000000E-01,  5.646056105E-12
   4765,  4.765000000E-01,  2.698115169E-12
   4766,  4.766000000E-01,  3.091590352E-12
   4767,  4.767000000E-01,  4.009698823E-12
   4768,  4.768000000E-01,  4.440647936E-12
   4769,  4.769000000E-01,  6.913920391E-12
   4770,  4.770000000E-01,  1.998603973E-12
   4771,  4.771000000E-01,  4.915316418E-12
   4772,  4.772000000E-01,  5.065211705E-12
   4773,  4.773000000E-01,  3.378889616E-12
   4774,  4.774000000E-01,  5.202615682E-12
   4775,  4.775000000E-01,  1.261618739E-12
   4776,  4.776000000E-01,  6.233145944E-12
   4777,  4.777000000E-01,  3.897277466E-12
   4778,  4.778000000E-01,  5.040229085E-12
   4779,  4.779000000E-01,  2.966677685E-12
   4780,  4.780000000E-01,  3.466328570E-12
   4781,  4.781000000E-01,  5.521143005E-12
   4782,  4.782000000E-01,  5.252580922E-12
   4783,  4.783000000E-01,  3.166537995E-12
   4784,  4.784000000E-01,  5.102685635E-12
   4785,  4.785000000E-01,  3.978470765E-12
   4786,  4.786000000E-01,  3.722399559E-12
   4787,  4.787000000E-01,  3.697417372E-12
   4788,  4.788000000E-01,  1.892428055E-12
   4789,  4.789000000E-01,  4.459385118E-12
   4790,  4.790000000E-01,  3.041625328E-12
   4791,  4.791000000E-01,  2.685623859E-12
   4792,  4.792000000E-01,  4.603034533E-12
   4793,  4.793000000E-01,  3.897277466E-12
   4794,  4.794000000E-01,  3.891032028E-12
   4795,  4.795000000E-01,  2.979168995E-12
   4796,  4.796000000E-01,  5.271317671E-12
   4797,  4.797000000E-01,  3.703662810E-12
   4798,  4.798000000E-01,  1.461479050E-12
   4799,  4.799000000E-01,  5.065211705E-12
   4800,  4.800000000E-01,  4.478121866E-12
   4801,  4.801000000E-01,  3.653697570E-12
   4802,  4.802000000E-01,  4.796649189E-12
   4803,  4.803000000E-01,  2.910467006E-12
   4804,  4.804000000E-01,  2.922958100E-12
   4805,  4.805000000E-01,  6.476725840E-12
   4806,  4.806000000E-01,  3.672434752E-12
   4807,  4.807000000E-01,  2.448289835E-12
   4808,  4.808000000E-01,  2.398324594E-12
   4809,  4.809000000E-01,  3.784856109E-12
   4810,  4.810000000E-01,  7.020096310E-12
   4811,  4.811000000E-01,  3.272713914E-12
   4812,  4.812000000E-01,  4.078401245E-12
   4813,  4.813000000E-01,  3.609978202E-12
   4814,  4.814000000E-01,  4.652999774E-12
   4815,  4.815000000E-01, -5.995811486E-13
   4816,  4.816000000E-01,  3.541276213E-12
   4817,  4.817000000E-01,  4.702964580E-12
   4818,  4.818000000E-01,  5.689775474E-12
   4819,  4.819000000E-01,  1.867445434E-12
   4820,  4.820000000E-01,  2.173481664E-12
   4821,  4.821000000E-01,  3.759873489E-12
   4822,  4.822000000E-01,  3.597486892E-12
   4823,  4.823000000E-01,  3.916014648E-12
   4824,  4.824000000E-01,  4.253278719E-12
   4825,  4.825000000E-01,  4.321980707E-12
   4826,  4.826000000E-01,  4.034681443E-12
   4827,  4.827000000E-01,  3.441345950E-12
   4828,  4.828000000E-01,  3.641206260E-12
   4829,  4.829000000E-01,  4.665491084E-12
   4830,  4.830000000E-01,  4.809140499E-12
   4831,  4.831000000E-01,  4.896579670E-12
   4832,  4.832000000E-01,  3.166537995E-12
   4833,  4.833000000E-01,  3.541276213E-12
   4834,  4.834000000E-01,  5.140159565E-12
   4835,  4.835000000E-01,  2.535728572E-12
   4836,  4.836000000E-01,  3.816084167E-12
   4837,  4.837000000E-01,  4.234541971E-12
   4838,  4.838000000E-01,  2.585693812E-12
   4839,  4.839000000E-01,  3.897277466E-12
   4840,  4.840000000E-01,  3.697417372E-12
   4841,  4.841000000E-01,  4.247033281E-12
   4842,  4.842000000E-01,  3.972225326E-12
   4843,  4.843000000E-01,  3.516293810E-12
   4844,  4.844000000E-01,  2.823028053E-12
   4845,  4.845000000E-01,  3.884786156E-12
   4846,  4.846000000E-01,  4.122120614E-12
   4847,  4.847000000E-01,  3.291450662E-12
   4848,  4.848000000E-01,  4.784157879E-12
   4849,  4.849000000E-01,  4.097137993E-12
   4850,  4.850000000E-01,  4.884088359E-12
   4851,  4.851000000E-01,  4.671736522E-12
   4852,  4.852000000E-01,  3.778610671E-12
   4853,  4.853000000E-01,  3.547521868E-12
   4854,  4.854000000E-01,  3.222748674E-12
   4855,  4.855000000E-01,  4.278261339E-12
   4856,  4.856000000E-01,  3.884786156E-12
   4857,  4.857000000E-01,  4.421911188E-12
   4858,  4.858000000E-01,  5.027737775E-12
   4859,  4.859000000E-01,  4.902825108E-12
   4860,  4.860000000E-01,  3.378889616E-12
   4861,  4.861000000E-01,  4.278261339E-12
   4862,  4.862000000E-01,  4.165839982E-12
   4863,  4.863000000E-01,  3.572504488E-12
   4864,  4.864000000E-01,  5.190124372E-12
   4865,  4.865000000E-01,  4.209559350E-12
   4866,  4.866000000E-01,  5.202615682E-12
   4867,  4.867000000E-01,  4.090892122E-12
   4868,  4.868000000E-01,  4.384437258E-12
   4869,  4.869000000E-01,  4.977772968E-12
   4870,  4.870000000E-01,  2.804291088E-12
   4871,  4.871000000E-01,  3.609978202E-12
   4872,  4.872000000E-01,  4.546823855E-12
   4873,  4.873000000E-01,  3.335170248E-12
   4874,  4.874000000E-01,  4.409419878E-12
   4875,  4.875000000E-01,  4.578051913E-12
   4876,  4.876000000E-01,  3.278959569E-12
   4877,  4.877000000E-01,  3.266468259E-12
   4878,  4.878000000E-01,  4.459385118E-12
   4879,  4.879000000E-01,  4.403174006E-12
   4880,  4.880000000E-01,  4.203313912E-12
   4881,  4.881000000E-01,  4.228296532E-12
   4882,  4.882000000E-01,  4.965281658E-12
   4883,  4.883000000E-01,  3.310187627E-12
   4884,  4.884000000E-01,  4.097137993E-12
   4885,  4.885000000E-01,  3.978470765E-12
   4886,  4.886000000E-01,  2.492009203E-12
   4887,  4.887000000E-01,  4.578051913E-12
   4888,  4.888000000E-01,  4.209559350E-12
   4889,  4.889000000E-01,  5.652301543E-12
   4890,  4.890000000E-01,  2.773062812E-12
   4891,  4.891000000E-01,  3.147801030E-12
   4892,  4.892000000E-01,  4.802895061E-12
   4893,  4.893000000E-01,  3.797347419E-12
   4894,  4.894000000E-01,  4.390682696E-12
   4895,  4.895000000E-01,  4.927807728E-12
   4896,  4.896000000E-01,  3.179029305E-12
   4897,  4.897000000E-01,  3.366398306E-12
   4898,  4.898000000E-01,  4.503104487E-12
   4899,  4.899000000E-01,  4.053418625E-12
   4900,  4.900000000E-01,  3.691171500E-12
   4901,  4.901000000E-01,  6.813989911E-12
   4902,  4.902000000E-01,  3.572504488E-12
   4903,  4.903000000E-01,  4.009698823E-12
   4904,  4.904000000E-01,  3.984716637E-12
   4905,  4.905000000E-01,  3.709908249E-12
   4906,  4.906000000E-01,  3.859803536E-12
   4907,  4.907000000E-01,  5.639810233E-12
   4908,  4.908000000E-01,  4.134611924E-12
   4909,  4.909000000E-01,  6.751533794E-12
   4910,  4.910000000E-01,  3.741136741E-12
   4911,  4.911000000E-01,  5.346265531E-12
   4912,  4.912000000E-01,  4.621771282E-12
   4913,  4.913000000E-01,  3.197766271E-12
   4914,  4.914000000E-01,  5.052720395E-12
   4915,  4.915000000E-01,  5.989566048E-12
   4916,  4.916000000E-01,  2.548219882E-12
   4917,  4.917000000E-01,  4.946544476E-12
   4918,  4.918000000E-01,  4.540577983E-12
   4919,  4.919000000E-01,  3.285205224E-12
   4920,  4.920000000E-01,  3.934751396E-12
   4921,  4.921000000E-01,  2.504500513E-12
   4922,  4.922000000E-01,  3.784856109E-12
   4923,  4.923000000E-01,  5.527388876E-12
   4924,  4.924000000E-01,  6.233145944E-12
   4925,  4.925000000E-01,  4.571806475E-12
   4926,  4.926000000E-01,  3.778610671E-12
   4927,  4.927000000E-01,  2.504500513E-12
   4928,  4.928000000E-01,  5.396230338E-12
   4929,  4.929000000E-01,  2.848010456E-12
   4930,  4.930000000E-01,  4.053418625E-12
   4931,  4.931000000E-01,  4.134611924E-12
   4932,  4.932000000E-01,  4.315735269E-12
   4933,  4.933000000E-01,  3.322678938E-12
   4934,  4.934000000E-01,  1.292846906E-12
   4935,  4.935000000E-01,  2.167236009E-12
   4936,  4.936000000E-01,  3.054116638E-12
   4937,  4.937000000E-01,  4.727947200E-12
   4938,  4.938000000E-01,  5.315037039E-12
   4939,  4.939000000E-01,  4.009698823E-12
   4940,  4.940000000E-01,  4.396928568E-12
   4941,  4.941000000E-01,  3.341415903E-12
   4942,  4.942000000E-01,  3.016642708E-12
   4943,  4.943000000E-01,  3.428854856E-12
   4944,  4.944000000E-01,  2.860501766E-12
   4945,  4.945000000E-01,  2.198464284E-12
   4946,  4.946000000E-01,  5.758477462E-12
   4947,  4.947000000E-01,  4.340717889E-12
   4948,  4.948000000E-01,  4.340717889E-12
   4949,  4.949000000E-01,  2.579448157E-12
   4950,  4.950000000E-01,  2.492009203E-12
   4951,  4.951000000E-01,  3.778610671E-12
   4952,  4.952000000E-01,  4.884088359E-12
   4953,  4.953000000E-01,  6.601638507E-12
   4954,  4.954000000E-01,  4.709210452E-12
   4955,  4.955000000E-01,  3.816084167E-12
   4956,  4.956000000E-01,  3.010397053E-12
   4957,  4.957000000E-01,  4.646753902E-12
   4958,  4.958000000E-01,  1.904919365E-12
   4959,  4.959000000E-01,  3.210257581E-12
   4960,  4.960000000E-01,  2.560711192E-12
   4961,  4.961000000E-01,  3.709908249E-12
   4962,  4.962000000E-01,  2.485763548E-12
   4963,  4.963000000E-01,  6.532936518E-12
   4964,  4.964000000E-01,  3.934751396E-12
   4965,  4.965000000E-01,  4.253278719E-12
   4966,  4.966000000E-01,  2.454535490E-12
   4967,  4.967000000E-01,  1.911165020E-12
   4968,  4.968000000E-01,  2.435798525E-12
   4969,  4.969000000E-01,  5.621073485E-12
   4970,  4.970000000E-01,  6.314339242E-12
   4971,  4.971000000E-01,  1.005547533E-12
   4972,  4.972000000E-01,  2.885484386E-12
   4973,  4.973000000E-01,  2.954186375E-12
   4974,  4.974000000E-01,  2.154744915E-12
   4975,  4.975000000E-01,  3.010397053E-12
   4976,  4.976000000E-01,  4.977772968E-12
   4977,  4.977000000E-01,  5.602336303E-12
   4978,  4.978000000E-01,  2.629413180E-12
   4979,  4.979000000E-01,  4.528087107E-12
   4980,  4.980000000E-01,  5.158896314E-12
   4981,  4.981000000E-01,  3.684926062E-12
   4982,  4.982000000E-01,  3.010397053E-12
   4983,  4.983000000E-01,  2.922958100E-12
   4984,  4.984000000E-01,  3.516293810E-12
   4985,  4.985000000E-01,  4.665491084E-12
   4986,  4.986000000E-01,  5.577354117E-12
   4987,  4.987000000E-01,  3.566258833E-12
   4988,  4.988000000E-01,  4.640508464E-12
   4989,  4.989000000E-01,  3.634960822E-12
   4990,  4.990000000E-01,  2.872993185E-13
   4991,  4.991000000E-01,  4.796649189E-12
   4992,  4.992000000E-01,  3.079099042E-12
   4993,  4.993000000E-01,  5.033983647E-12
   4994,  4.994000000E-01,  4.296998521E-12
   4995,  4.995000000E-01,  5.196370244E-12
   4996,  4.996000000E-01,  2.348359571E-12
   4997,  4.997000000E-01,  3.278959569E-12
   4998,  4.998000000E-01,  3.054116638E-12
   4999,  4.999000000E-01,  4.534332545E-12
   5000,  5.000000000E-01,  2.554465537E-12
   5001,  5.001000000E-01,  4.353209199E-12
   5002,  5.002000000E-01,  3.385135271E-12
   5003,  5.003000000E-01,  3.453837260E-12
   5004,  5.004000000E-01,  4.446893808E-12
   5005,  5.005000000E-01,  5.027737775E-12
   5006,  5.006000000E-01,  3.491311190E-12
   5007,  5.007000000E-01,  3.160292340E-12
   5008,  5.008000000E-01,  1.917410675E-12
   5009,  5.009000000E-01,  5.040229085E-12
   5010,  5.010000000E-01,  3.934751396E-12
   5011,  5.011000000E-01,  3.191520615E-12
   5012,  5.012000000E-01,  1.817480411E-12
   5013,  5.013000000E-01,  5.464932326E-12
   5014,  5.014000000E-01,  2.979168995E-12
   5015,  5.015000000E-01,  6.482971278E-12
   5016,  5.016000000E-01,  4.440647936E-12
   5017,  5.017000000E-01,  3.010397053E-12
   5018,  5.018000000E-01,  3.609978202E-12
   5019,  5.019000000E-01,  3.179029305E-12
   5020,  5.020000000E-01,  3.385135271E-12
   5021,  5.021000000E-01,  4.727947200E-12
   5022,  5.022000000E-01,  2.985414650E-12
   5023,  5.023000000E-01,  3.591241454E-12
   5024,  5.024000000E-01,  5.358756841E-12
   5025,  5.025000000E-01,  4.215805222E-12
   5026,  5.026000000E-01,  4.528087107E-12
   5027,  5.027000000E-01,  2.354605226E-12
   5028,  5.028000000E-01,  5.758477462E-12
   5029,  5.029000000E-01,  3.834821349E-12
   5030,  5.030000000E-01,  3.778610671E-12
   5031,  5.031000000E-01,  2.916712444E-12
   5032,  5.032000000E-01,  5.577354117E-12
   5033,  5.033000000E-01,  4.140857362E-12
   5034,  5.034000000E-01,  5.015246465E-12
   5035,  5.035000000E-01,  2.448289835E-12
   5036,  5.036000000E-01,  4.165839982E-12
   5037,  5.037000000E-01,  3.316433283E-12
   5038,  5.038000000E-01,  4.428156626E-12
   5039,  5.039000000E-01,  3.328924593E-12
   5040,  5.040000000E-01,  3.441345950E-12
   5041,  5.041000000E-01,  3.722399559E-12
   5042,  5.042000000E-01,  4.084646683E-12
   5043,  5.043000000E-01,  3.366398306E-12
   5044,  5.044000000E-01,  3.959734016E-12
   5045,  5.045000000E-01,  3.397626581E-12
   5046,  5.046000000E-01,  4.209559350E-12
   5047,  5.047000000E-01,  3.791101547E-12
   5048,  5.048000000E-01,  2.904221351E-12
   5049,  5.049000000E-01,  3.834821349E-12
   5050,  5.050000000E-01,  3.416363546E-12
   5051,  5.051000000E-01,  4.621771282E-12
   5052,  5.052000000E-01,  5.552371497E-12
   5053,  5.053000000E-01,  3.060362293E-12
   5054,  5.054000000E-01,  2.866747421E-12
   5055,  5.055000000E-01,  2.885484386E-12
   5056,  5.056000000E-01,  3.934751396E-12
   5057,  5.057000000E-01,  4.584297785E-12
   5058,  5.058000000E-01,  3.834821349E-12
   5059,  5.059000000E-01,  4.915316418E-12
   5060,  5.060000000E-01,  4.553069293E-12
   5061,  5.061000000E-01,  2.947940720E-12
   5062,  5.062000000E-01,  3.460082915E-12
   5063,  5.063000000E-01,  3.104081662E-12
   5064,  5.064000000E-01,  2.848010456E-12
   5065,  5.065000000E-01,  3.466328570E-12
   5066,  5.066000000E-01,  5.058966267E-12
   5067,  5.067000000E-01,  4.309489831E-12
   5068,  5.068000000E-01,  5.090194325E-12
   5069,  5.069000000E-01,  3.678680190E-12
   5070,  5.070000000E-01,  4.559315165E-12
   5071,  5.071000000E-01,  4.359454638E-12
   5072,  5.072000000E-01,  2.210955594E-12
   5073,  5.073000000E-01,  4.272015901E-12
   5074,  5.074000000E-01,  4.709210452E-12
   5075,  5.075000000E-01,  4.946544476E-12
   5076,  5.076000000E-01,  4.646753902E-12
   5077,  5.077000000E-01,  4.321980707E-12
   5078,  5.078000000E-01,  4.109629304E-12
   5079,  5.079000000E-01,  4.584297785E-12
   5080,  5.080000000E-01,  3.004151398E-12
   5081,  5.081000000E-01,  3.416363546E-12
   5082,  5.082000000E-01,  4.059664063E-12
   5083,  5.083000000E-01,  3.528784903E-12
   5084,  5.084000000E-01,  3.204011926E-12
   5085,  5.085000000E-01,  3.616223857E-12
   5086,  5.086000000E-01,  4.540577983E-12
   5087,  5.087000000E-01,  4.559315165E-12
   5088,  5.088000000E-01,  3.828575477E-12
   5089,  5.089000000E-01,  3.784856109E-12
   5090,  5.090000000E-01,  4.197068040E-12
   5091,  5.091000000E-01,  4.103383432E-12
   5092,  5.092000000E-01,  4.921561856E-12
   5093,  5.093000000E-01,  3.759873489E-12
   5094,  5.094000000E-01,  3.803592857E-12
   5095,  5.095000000E-01,  3.241485639E-12
   5096,  5.096000000E-01,  4.415665316E-12
   5097,  5.097000000E-01,  5.002755155E-12
   5098,  5.098000000E-01,  2.285903238E-12
   5099,  5.099000000E-01,  3.485065535E-12
   5100,  5.100000000E-01,  4.340717889E-12
   5101,  5.101000000E-01,  2.916712444E-12
   5102,  5.102000000E-01,  4.115874742E-12
   5103,  5.103000000E-01,  2.972923340E-12
   5104,  5.104000000E-01,  3.891032028E-12
   5105,  5.105000000E-01,  2.335868261E-12
   5106,  5.106000000E-01,  3.410117891E-12
   5107,  5.107000000E-01,  4.165839982E-12
   5108,  5.108000000E-01,  4.009698823E-12
   5109,  5.109000000E-01,  1.530181147E-12
   5110,  5.110000000E-01,  3.210257581E-12
   5111,  5.111000000E-01,  5.233843740E-12
   5112,  5.112000000E-01,  4.022190133E-12
   5113,  5.113000000E-01,  3.241485639E-12
   5114,  5.114000000E-01,  3.847312659E-12
   5115,  5.115000000E-01,  5.108931073E-12
   5116,  5.116000000E-01,  2.660641455E-12
   5117,  5.117000000E-01,  3.584995798E-12
   5118,  5.118000000E-01,  7.063815678E-12
   5119,  5.119000000E-01,  6.027039978E-12
   5120,  5.120000000E-01,  2.698115169E-12
   5121,  5.121000000E-01,  1.661339469E-12
   5122,  5.122000000E-01,  6.789007724E-12
   5123,  5.123000000E-01,  5.389984899E-12
   5124,  5.124000000E-01,  6.183180595E-13
   5125,  5.125000000E-01,  2.454535490E-12
   5126,  5.126000000E-01,  4.159594110E-12
   5127,  5.127000000E-01,  5.471178198E-12
   5128,  5.128000000E-01,  3.697417372E-12
   5129,  5.129000000E-01,  4.197068040E-12
   5130,  5.130000000E-01,  4.909070980E-12
   5131,  5.131000000E-01,  2.810536743E-12
   5132,  5.132000000E-01,  2.454535490E-12
   5133,  5.133000000E-01,  3.185274960E-12
   5134,  5.134000000E-01,  6.376795359E-12
   5135,  5.135000000E-01,  6.938903011E-12
   5136,  5.136000000E-01,  4.209559350E-12
   5137,  5.137000000E-01,  4.015944695E-12
   5138,  5.138000000E-01,  3.647452132E-12
   5139,  5.139000000E-01,  3.697417372E-12
   5140,  5.140000000E-01,  1.698813291E-12
   5141,  5.141000000E-01,  5.146405004E-12
   5142,  5.142000000E-01,  4.640508464E-12
   5143,  5.143000000E-01,  3.116572972E-12
   5144,  5.144000000E-01,  2.629413180E-12
   5145,  5.145000000E-01,  4.353209199E-12
   5146,  5.146000000E-01,  5.702266784E-12
   5147,  5.147000000E-01,  4.353209199E-12
   5148,  5.148000000E-01,  4.615525843E-12
   5149,  5.149000000E-01,  4.309489831E-12
   5150,  5.150000000E-01,  5.265072232E-12
   5151,  5.151000000E-01,  2.710606479E-12
   5152,  5.152000000E-01,  4.578051913E-12
   5153,  5.153000000E-01,  4.103383432E-12
   5154,  5.154000000E-01,  4.022190133E-12
   5155,  5.155000000E-01,  4.465630556E-12
   5156,  5.156000000E-01,  3.110327317E-12
   5157,  5.157000000E-01,  3.516293810E-12
   5158,  5.158000000E-01,  3.903523338E-12
   5159,  5.159000000E-01,  5.864653381E-12
   5160,  5.160000000E-01,  4.684227832E-12
   5161,  5.161000000E-01,  4.340717889E-12
   5162,  5.162000000E-01,  2.198464284E-12
   5163,  5.163000000E-01,  2.910467006E-12
   5164,  5.164000000E-01,  4.496858615E-12
   5165,  5.165000000E-01,  5.133913693E-12
   5166,  5.166000000E-01,  5.158896314E-12
   5167,  5.167000000E-01,  5.009001026E-12
   5168,  5.168000000E-01,  3.934751396E-12
   5169,  5.169000000E-01,  2.910467006E-12
   5170,  5.170000000E-01,  2.891730041E-12
   5171,  5.171000000E-01,  3.278959569E-12
   5172,  5.172000000E-01,  2.704360824E-12
   5173,  5.173000000E-01,  4.109629304E-12
   5174,  5.174000000E-01,  3.678680190E-12
   5175,  5.175000000E-01,  4.209559350E-12
   5176,  5.176000000E-01,  5.202615682E-12
   5177,  5.177000000E-01,  3.859803536E-12
   5178,  5.178000000E-01,  3.828575477E-12
   5179,  5.179000000E-01,  2.460780928E-12
   5180,  5.180000000E-01,  1.829971721E-12
   5181,  5.181000000E-01,  7.288658392E-12
   5182,  5.182000000E-01,  2.329622606E-12
   5183,  5.183000000E-01,  4.378191820E-12
   5184,  5.184000000E-01,  5.745986152E-12
   5185,  5.185000000E-01,  3.066607732E-12
   5186,  5.186000000E-01,  1.698813291E-12
   5187,  5.187000000E-01,  2.510746168E-12
   5188,  5.188000000E-01,  5.708512222E-12
   5189,  5.189000000E-01,  3.303941972E-12
   5190,  5.190000000E-01,  4.346963327E-12
   5191,  5.191000000E-01,  2.435798525E-12
   5192,  5.192000000E-01,  2.273411927E-12
   5193,  5.193000000E-01,  2.854256111E-12
   5194,  5.194000000E-01,  5.733494842E-12
   5195,  5.195000000E-01,  4.665491084E-12
   5196,  5.196000000E-01,  5.177633062E-12
   5197,  5.197000000E-01,  3.841066788E-12
   5198,  5.198000000E-01,  5.358756841E-12
   5199,  5.199000000E-01,  2.798045433E-12
   5200,  5.200000000E-01,  5.108931073E-12
   5201,  5.201000000E-01,  2.935449410E-12
   5202,  5.202000000E-01,  2.061060307E-12
   5203,  5.203000000E-01,  3.959734016E-12
   5204,  5.204000000E-01,  4.571806475E-12
   5205,  5.205000000E-01,  2.885484386E-12
   5206,  5.206000000E-01,  1.242881774E-12
   5207,  5.207000000E-01,  3.722399559E-12
   5208,  5.208000000E-01,  5.027737775E-12
   5209,  5.209000000E-01,  4.353209199E-12
   5210,  5.210000000E-01,  5.165141752E-12
   5211,  5.211000000E-01,  3.522539248E-12
   5212,  5.212000000E-01,  5.102685635E-12
   5213,  5.213000000E-01,  4.403174006E-12
   5214,  5.214000000E-01,  2.591939467E-12
   5215,  5.215000000E-01,  3.659943442E-12
   5216,  5.216000000E-01,  5.165141752E-12
   5217,  5.217000000E-01,  3.947242706E-12
   5218,  5.218000000E-01,  3.391380926E-12
   5219,  5.219000000E-01,  2.342113916E-12
   5220,  5.220000000E-01,  2.666887110E-12
   5221,  5.221000000E-01,  4.140857362E-12
   5222,  5.222000000E-01,  3.341415903E-12
   5223,  5.223000000E-01,  3.803592857E-12
   5224,  5.224000000E-01,  4.977772968E-12
   5225,  5.225000000E-01,  4.840368557E-12
   5226,  5.226000000E-01,  4.765421131E-12
   5227,  5.227000000E-01,  3.010397053E-12
   5228,  5.228000000E-01,  2.798045433E-12
   5229,  5.229000000E-01,  4.290752649E-12
   5230,  5.230000000E-01,  4.528087107E-12
   5231,  5.231000000E-01,  4.334472017E-12
   5232,  5.232000000E-01,  4.115874742E-12
   5233,  5.233000000E-01,  3.235239984E-12
   5234,  5.234000000E-01,  3.728645431E-12
   5235,  5.235000000E-01,  4.446893808E-12
   5236,  5.236000000E-01,  4.453139246E-12
   5237,  5.237000000E-01,  4.247033281E-12
   5238,  5.238000000E-01,  4.309489831E-12
   5239,  5.239000000E-01,  3.672434752E-12
   5240,  5.240000000E-01,  4.340717889E-12
   5241,  5.241000000E-01,  4.453139246E-12
   5242,  5.242000000E-01,  3.328924593E-12
   5243,  5.243000000E-01,  2.960432030E-12
   5244,  5.244000000E-01,  3.872294846E-12
   5245,  5.245000000E-01,  4.409419878E-12
   5246,  5.246000000E-01,  4.190822602E-12
   5247,  5.247000000E-01,  4.184576730E-12
   5248,  5.248000000E-01,  4.671736522E-12
   5249,  5.249000000E-01,  3.990962075E-12
   5250,  5.250000000E-01,  2.723097789E-12
   5251,  5.251000000E-01,  3.691171500E-12
   5252,  5.252000000E-01,  3.410117891E-12
   5253,  5.253000000E-01,  4.190822602E-12
   5254,  5.254000000E-01,  4.496858615E-12
   5255,  5.255000000E-01,  3.522539248E-12
   5256,  5.256000000E-01,  3.060362293E-12
   5257,  5.257000000E-01,  3.222748674E-12
   5258,  5.258000000E-01,  3.297696317E-12
   5259,  5.259000000E-01,  3.616223857E-12
   5260,  5.260000000E-01,  2.991660088E-12
   5261,  5.261000000E-01,  5.389984899E-12
   5262,  5.262000000E-01,  4.378191820E-12
   5263,  5.263000000E-01,  3.266468259E-12
   5264,  5.264000000E-01,  3.816084167E-12
   5265,  5.265000000E-01,  4.346963327E-12
   5266,  5.266000000E-01,  4.159594110E-12
   5267,  5.267000000E-01,  2.429552870E-12
   5268,  5.268000000E-01,  4.097137993E-12
   5269,  5.269000000E-01,  3.847312659E-12
   5270,  5.270000000E-01,  2.516991823E-12
   5271,  5.271000000E-01,  3.216503019E-12
   5272,  5.272000000E-01,  4.659245212E-12
   5273,  5.273000000E-01,  4.434402498E-12
   5274,  5.274000000E-01,  3.016642708E-12
   5275,  5.275000000E-01,  2.223446904E-12
   5276,  5.276000000E-01,  4.609280405E-12
   5277,  5.277000000E-01,  3.741136741E-12
   5278,  5.278000000E-01,  4.040927315E-12
   5279,  5.279000000E-01,  3.266468259E-12
   5280,  5.280000000E-01,  4.759175692E-12
   5281,  5.281000000E-01,  4.528087107E-12
   5282,  5.282000000E-01,  4.315735269E-12
   5283,  5.283000000E-01,  4.777912441E-12
   5284,  5.284000000E-01,  3.303941972E-12
   5285,  5.285000000E-01,  3.378889616E-12
   5286,  5.286000000E-01,  3.809838729E-12
   5287,  5.287000000E-01,  4.859105739E-12
   5288,  5.288000000E-01,  3.916014648E-12
   5289,  5.289000000E-01,  4.603034533E-12
   5290,  5.290000000E-01,  4.015944695E-12
   5291,  5.291000000E-01,  3.016642708E-12
   5292,  5.292000000E-01,  4.240787409E-12
   5293,  5.293000000E-01,  3.722399559E-12
   5294,  5.294000000E-01,  4.303243959E-12
   5295,  5.295000000E-01,  2.498254858E-12
   5296,  5.296000000E-01,  3.066607732E-12
   5297,  5.297000000E-01,  4.802895061E-12
   5298,  5.298000000E-01,  7.919468033E-12
   5299,  5.299000000E-01,  3.697417372E-12
   5300,  5.300000000E-01,  5.508652128E-12
   5301,  5.301000000E-01,  3.422609201E-12
   5302,  5.302000000E-01,  6.027039978E-12
   5303,  5.303000000E-01,  1.892428055E-12
   5304,  5.304000000E-01,  2.548219882E-12
   5305,  5.305000000E-01,  4.428156626E-12
   5306,  5.306000000E-01,  6.976376508E-12
   5307,  5.307000000E-01,  1.886182400E-12
   5308,  5.308000000E-01,  1.030530153E-12
   5309,  5.309000000E-01,  3.560013178E-12
   5310,  5.310000000E-01,  4.509349925E-12
   5311,  5.311000000E-01,  4.784157879E-12
   5312,  5.312000000E-01,  9.574561630E-12
   5313,  5.313000000E-01,  4.784157879E-12
   5314,  5.314000000E-01,  3.691171500E-12
   5315,  5.315000000E-01,  3.547521868E-12
   5316,  5.316000000E-01,  2.941695065E-12
   5317,  5.317000000E-01,  4.865351177E-12
   5318,  5.318000000E-01,  2.929203755E-12
   5319,  5.319000000E-01,  2.798045433E-12
   5320,  5.320000000E-01,  5.396230338E-12
   5321,  5.321000000E-01,  4.934053166E-12
   5322,  5.322000000E-01,  2.985414650E-12
   5323,  5.323000000E-01,  3.510048155E-12
   5324,  5.324000000E-01,  3.722399559E-12
   5325,  5.325000000E-01,  5.664792854E-12
   5326,  5.326000000E-01,  5.652301543E-12
   5327,  5.327000000E-01,  3.428854856E-12
   5328,  5.328000000E-01,  3.566258833E-12
   5329,  5.329000000E-01,  4.403174006E-12
   5330,  5.330000000E-01,  3.147801030E-12
   5331,  5.331000000E-01,  3.647452132E-12
   5332,  5.332000000E-01,  3.809838729E-12
   5333,  5.333000000E-01,  1.255373084E-12
   5334,  5.334000000E-01,  1.998603973E-12
   5335,  5.335000000E-01,  3.609978202E-12
   5336,  5.336000000E-01,  1.748778422E-12
   5337,  5.337000000E-01,  4.272015901E-12
   5338,  5.338000000E-01,  4.959035786E-12
   5339,  5.339000000E-01,  5.533634315E-12
   5340,  5.340000000E-01,  4.359454638E-12
   5341,  5.341000000E-01,  3.497556845E-12
   5342,  5.342000000E-01,  3.022888363E-12
   5343,  5.343000000E-01,  2.729343444E-12
   5344,  5.344000000E-01,  4.453139246E-12
   5345,  5.345000000E-01,  1.898673710E-12
   5346,  5.346000000E-01,  3.866049408E-12
   5347,  5.347000000E-01,  1.655093814E-12
   5348,  5.348000000E-01,  2.748080355E-13
   5349,  5.349000000E-01,  2.691869514E-12
   5350,  5.350000000E-01,  4.590543223E-12
   5351,  5.351000000E-01,  4.902825108E-12
   5352,  5.352000000E-01,  2.679378421E-12
   5353,  5.353000000E-01,  4.390682696E-12
   5354,  5.354000000E-01,  3.035379673E-12
   5355,  5.355000000E-01,  2.985414650E-12
   5356,  5.356000000E-01,  3.179029305E-12
   5357,  5.357000000E-01,  4.428156626E-12
   5358,  5.358000000E-01,  3.441345950E-12
   5359,  5.359000000E-01,  2.810536743E-12
   5360,  5.360000000E-01,  3.410117891E-12
   5361,  5.361000000E-01,  2.204709939E-12
   5362,  5.362000000E-01,  3.666188880E-12
   5363,  5.363000000E-01,  3.978470765E-12
   5364,  5.364000000E-01,  3.510048155E-12
   5365,  5.365000000E-01,  5.208861554E-12
   5366,  5.366000000E-01,  3.485065535E-12
   5367,  5.367000000E-01,  4.603034533E-12
   5368,  5.368000000E-01,  4.765421131E-12
   5369,  5.369000000E-01,  4.272015901E-12
   5370,  5.370000000E-01,  3.609978202E-12
   5371,  5.371000000E-01,  6.657849185E-12
   5372,  5.372000000E-01,  6.726551174E-12
   5373,  5.373000000E-01,  5.140159565E-12
   5374,  5.374000000E-01,  3.022888363E-12
   5375,  5.375000000E-01,  3.541276213E-12
   5376,  5.376000000E-01,  4.309489831E-12
   5377,  5.377000000E-01,  4.734193072E-12
   5378,  5.378000000E-01,  5.058966267E-12
   5379,  5.379000000E-01,  7.351114509E-12
   5380,  5.380000000E-01,  3.435100511E-12
   5381,  5.381000000E-01,  3.703662810E-12
   5382,  5.382000000E-01,  4.709210452E-12
   5383,  5.383000000E-01,  3.435100511E-12
   5384,  5.384000000E-01,  3.853558098E-12
   5385,  5.385000000E-01,  5.596090865E-12
   5386,  5.386000000E-01,  3.079099042E-12
   5387,  5.387000000E-01,  4.521841235E-12
   5388,  5.388000000E-01,  4.078401245E-12
   5389,  5.389000000E-01,  2.854256111E-12
   5390,  5.390000000E-01,  2.841764801E-12
   5391,  5.391000000E-01,  2.467026583E-12
   5392,  5.392000000E-01,  3.728645431E-12
   5393,  5.393000000E-01,  4.278261339E-12
   5394,  5.394000000E-01,  6.739042484E-12
   5395,  5.395000000E-01,  2.866747421E-12
   5396,  5.396000000E-01,  3.460082915E-12
   5397,  5.397000000E-01,  5.902126878E-12
   5398,  5.398000000E-01,  4.272015901E-12
   5399,  5.399000000E-01,  3.435100511E-13
   5400,  5.400000000E-01,  3.154046685E-12
   5401,  5.401000000E-01,  2.242183652E-12
   5402,  5.402000000E-01,  3.135309937E-12
   5403,  5.403000000E-01,  4.097137993E-12
   5404,  5.404000000E-01,  3.029134018E-12
   5405,  5.405000000E-01,  4.115874742E-12
   5406,  5.406000000E-01,  5.920864059E-12
   5407,  5.407000000E-01,  4.784157879E-12
   5408,  5.408000000E-01,  5.165141752E-12
   5409,  5.409000000E-01,  2.398324594E-12
   5410,  5.410000000E-01,  3.566258833E-12
   5411,  5.411000000E-01,  4.696719142E-12
   5412,  5.412000000E-01,  4.053418625E-12
   5413,  5.413000000E-01,  4.628017154E-12
   5414,  5.414000000E-01,  4.484367305E-12
   5415,  5.415000000E-01,  2.410815905E-12
   5416,  5.416000000E-01,  2.554465537E-12
   5417,  5.417000000E-01,  2.885484386E-12
   5418,  5.418000000E-01,  4.509349925E-12
   5419,  5.419000000E-01,  5.795951392E-12
   5420,  5.420000000E-01,  4.528087107E-12
   5421,  5.421000000E-01,  4.334472017E-12
   5422,  5.422000000E-01,  4.821631809E-12
   5423,  5.423000000E-01,  2.760571502E-12
   5424,  5.424000000E-01,  2.454535490E-12
   5425,  5.425000000E-01,  4.646753902E-12
   5426,  5.426000000E-01,  5.414967520E-12
   5427,  5.427000000E-01,  3.766119361E-12
   5428,  5.428000000E-01,  2.573202502E-12
   5429,  5.429000000E-01,  2.885484386E-12
   5430,  5.430000000E-01,  4.265770029E-12
   5431,  5.431000000E-01,  4.603034533E-12
   5432,  5.432000000E-01,  3.285205224E-12
   5433,  5.433000000E-01,  4.796649189E-12
   5434,  5.434000000E-01,  3.978470765E-12
   5435,  5.435000000E-01,  3.310187627E-12
   5436,  5.436000000E-01,  3.722399559E-12
   5437,  5.437000000E-01,  4.159594110E-12
   5438,  5.438000000E-01,  4.796649189E-12
   5439,  5.439000000E-01,  4.909070980E-12
   5440,  5.440000000E-01,  3.584995798E-12
   5441,  5.441000000E-01,  3.328924593E-12
   5442,  5.442000000E-01,  3.828575477E-12
   5443,  5.443000000E-01,  4.290752649E-12
   5444,  5.444000000E-01,  3.822330039E-12
   5445,  5.445000000E-01,  2.210955594E-12
   5446,  5.446000000E-01,  3.322678938E-12
   5447,  5.447000000E-01,  5.009001026E-12
   5448,  5.448000000E-01,  4.290752649E-12
   5449,  5.449000000E-01,  3.228994329E-12
   5450,  5.450000000E-01,  3.759873489E-12
   5451,  5.451000000E-01,  5.514897566E-12
   5452,  5.452000000E-01,  3.485065535E-12
   5453,  5.453000000E-01,  3.266468259E-12
   5454,  5.454000000E-01,  3.847312659E-12
   5455,  5.455000000E-01,  5.096439763E-12
   5456,  5.456000000E-01,  2.129762295E-12
   5457,  5.457000000E-01,  1.442742193E-12
   5458,  5.458000000E-01,  3.959734016E-12
   5459,  5.459000000E-01,  5.002755155E-12
   5460,  5.460000000E-01,  4.247033281E-12
   5461,  5.461000000E-01,  4.340717889E-12
   5462,  5.462000000E-01,  3.809838729E-12
   5463,  5.463000000E-01,  4.677982394E-12
   5464,  5.464000000E-01,  2.535728572E-12
   5465,  5.465000000E-01,  3.884786156E-12
   5466,  5.466000000E-01,  4.409419878E-12
   5467,  5.467000000E-01,  3.822330039E-12
   5468,  5.468000000E-01,  4.628017154E-12
   5469,  5.469000000E-01,  4.621771282E-12
   5470,  5.470000000E-01,  1.948638733E-12
   5471,  5.471000000E-01,  1.936147423E-12
   5472,  5.472000000E-01,  3.560013178E-12
   5473,  5.473000000E-01,  4.584297785E-12
   5474,  5.474000000E-01,  3.260222604E-12
   5475,  5.475000000E-01,  4.790403751E-12
   5476,  5.476000000E-01,  5.021492337E-12
   5477,  5.477000000E-01,  5.121422383E-12
   5478,  5.478000000E-01,  3.822330039E-12
   5479,  5.479000000E-01,  2.504500513E-12
   5480,  5.480000000E-01,  4.634262592E-12
   5481,  5.481000000E-01,  7.650905083E-12
   5482,  5.482000000E-01,  3.528784903E-12
   5483,  5.483000000E-01,  4.827877681E-12
   5484,  5.484000000E-01,  3.104081662E-12
   5485,  5.485000000E-01,  2.160990354E-12
   5486,  5.486000000E-01,  5.058966267E-12
   5487,  5.487000000E-01,  3.560013178E-12
   5488,  5.488000000E-01,  4.365700509E-12
   5489,  5.489000000E-01,  4.197068040E-12
   5490,  5.490000000E-01,  2.798045433E-12
   5491,  5.491000000E-01,  2.317131296E-12
   5492,  5.492000000E-01,  3.934751288E-13
   5493,  5.493000000E-01,  3.297696317E-12
   5494,  5.494000000E-01,  4.746684382E-12
   5495,  5.495000000E-01,  3.141555375E-12
   5496,  5.496000000E-01,  3.285205224E-12
   5497,  5.497000000E-01,  3.510048155E-12
   5498,  5.498000000E-01,  2.748080409E-12
   5499,  5.499000000E-01,  3.016642708E-12
   5500,  5.500000000E-01,  2.136007950E-12
   5501,  5.501000000E-01,  5.015246465E-12
   5502,  5.502000000E-01,  4.240787409E-12
   5503,  5.503000000E-01,  2.398324594E-12
   5504,  5.504000000E-01,  2.485763548E-12
   5505,  5.505000000E-01,  3.747382179E-12
   5506,  5.506000000E-01,  4.022190133E-12
   5507,  5.507000000E-01,  2.654395800E-12
   5508,  5.508000000E-01,  3.104081662E-12
   5509,  5.509000000E-01,  3.653697570E-12
   5510,  5.510000000E-01,  5.621073485E-12
   5511,  5.511000000E-01,  3.940996834E-12
   5512,  5.512000000E-01,  3.066607732E-12
   5513,  5.513000000E-01,  2.673132765E-12
   5514,  5.514000000E-01,  3.866049408E-12
   5515,  5.515000000E-01,  3.716154121E-12
   5516,  5.516000000E-01,  3.691171500E-12
   5517,  5.517000000E-01,  4.571806475E-12
   5518,  5.518000000E-01,  4.359454638E-12
   5519,  5.519000000E-01,  3.322678938E-12
   5520,  5.520000000E-01,  3.104081662E-12
   5521,  5.521000000E-01,  2.779308467E-12
   5522,  5.522000000E-01,  3.803592857E-12
   5523,  5.523000000E-01,  3.909768776E-12
   5524,  5.524000000E-01,  2.798045433E-12
   5525,  5.525000000E-01,  2.823028053E-12
   5526,  5.526000000E-01,  4.334472017E-12
   5527,  5.527000000E-01,  5.533634315E-12
   5528,  5.528000000E-01,  3.560013178E-12
   5529,  5.529000000E-01,  3.391380926E-12
   5530,  5.530000000E-01,  3.447591605E-12
   5531,  5.531000000E-01,  3.772364799E-12
   5532,  5.532000000E-01,  4.134611924E-12
   5533,  5.533000000E-01,  4.459385118E-12
   5534,  5.534000000E-01,  7.413571493E-12
   5535,  5.535000000E-01,  2.773062812E-12
   5536,  5.536000000E-01,  2.242183652E-12
   5537,  5.537000000E-01,  3.485065535E-12
   5538,  5.538000000E-01,  4.609280405E-12
   5539,  5.539000000E-01,  4.097137993E-12
   5540,  5.540000000E-01,  3.878540718E-12
   5541,  5.541000000E-01,  2.460780928E-12
   5542,  5.542000000E-01,  5.739740714E-12
   5543,  5.543000000E-01,  4.428156626E-12
   5544,  5.544000000E-01,  1.811234756E-12
   5545,  5.545000000E-01,  5.058966267E-12
   5546,  5.546000000E-01,  4.296998521E-12
   5547,  5.547000000E-01,  4.403174006E-12
   5548,  5.548000000E-01,  1.823726066E-12
   5549,  5.549000000E-01,  4.040927315E-12
   5550,  5.550000000E-01,  3.978470765E-12
   5551,  5.551000000E-01,  5.727249404E-12
   5552,  5.552000000E-01,  7.707116195E-12
   5553,  5.553000000E-01,  1.717550256E-12
   5554,  5.554000000E-01,  3.978470765E-12
   5555,  5.555000000E-01,  4.927807728E-12
   5556,  5.556000000E-01,  4.765421131E-12
   5557,  5.557000000E-01,  2.298394548E-12
   5558,  5.558000000E-01,  5.489914946E-12
   5559,  5.559000000E-01,  4.446893808E-12
   5560,  5.560000000E-01,  3.091590352E-12
   5561,  5.561000000E-01,  2.185972974E-12
   5562,  5.562000000E-01,  2.136007950E-12
   5563,  5.563000000E-01,  4.284507211E-12
   5564,  5.564000000E-01,  5.133913693E-12
   5565,  5.565000000E-01,  3.634960822E-12
   5566,  5.566000000E-01,  4.734193072E-12
   5567,  5.567000000E-01,  6.857709713E-12
   5568,  5.568000000E-01,  4.003453385E-12
   5569,  5.569000000E-01,  1.542672348E-12
   5570,  5.570000000E-01,  1.680076434E-12
   5571,  5.571000000E-01,  3.278959569E-12
   5572,  5.572000000E-01,  7.026341748E-12
   5573,  5.573000000E-01,  3.722399559E-12
   5574,  5.574000000E-01,  2.897975696E-12
   5575,  5.575000000E-01,  4.565560603E-12
   5576,  5.576000000E-01,  4.628017154E-12
   5577,  5.577000000E-01,  2.935449410E-12
   5578,  5.578000000E-01,  2.560711192E-12
   5579,  5.579000000E-01,  4.446893808E-12
   5580,  5.580000000E-01,  4.640508464E-12
   5581,  5.581000000E-01,  2.691869514E-12
   5582,  5.582000000E-01,  3.510048155E-12
   5583,  5.583000000E-01,  5.633564795E-12
   5584,  5.584000000E-01,  4.240787409E-12
   5585,  5.585000000E-01,  2.410815905E-12
   5586,  5.586000000E-01,  3.122818627E-12
   5587,  5.587000000E-01,  3.897277466E-12
   5588,  5.588000000E-01,  6.064513475E-12
   5589,  5.589000000E-01,  4.065909935E-12
   5590,  5.590000000E-01,  3.965979455E-12
   5591,  5.591000000E-01,  4.072155373E-12
   5592,  5.592000000E-01,  6.707814425E-12
   5593,  5.593000000E-01,  8.556523003E-13
   5594,  5.594000000E-01,  3.378889616E-12
   5595,  5.595000000E-01,  3.547521868E-12
   5596,  5.596000000E-01,  3.978470765E-12
   5597,  5.597000000E-01,  6.258128564E-12
   5598,  5.598000000E-01,  3.928505958E-12
   5599,  5.599000000E-01,  3.797347419E-12
   5600,  5.600000000E-01,  3.741136741E-12
   5601,  5.601000000E-01,  3.584995798E-12
   5602,  5.602000000E-01,  2.317131296E-12
   5603,  5.603000000E-01,  1.904919365E-12
   5604,  5.604000000E-01,  5.396230338E-12
   5605,  5.605000000E-01,  4.746684382E-12
   5606,  5.606000000E-01,  2.773062812E-12
   5607,  5.607000000E-01,  1.167934130E-12
   5608,  5.608000000E-01,  4.590543223E-12
   5609,  5.609000000E-01,  6.851463841E-12
   5610,  5.610000000E-01,  4.771666569E-12
   5611,  5.611000000E-01,  3.566258833E-12
   5612,  5.612000000E-01,  3.060362293E-12
   5613,  5.613000000E-01,  3.628715167E-12
   5614,  5.614000000E-01,  4.321980707E-12
   5615,  5.615000000E-01,  1.823726066E-12
   5616,  5.616000000E-01,  5.908372749E-12
   5617,  5.617000000E-01,  4.902825108E-12
   5618,  5.618000000E-01,  3.766119361E-12
   5619,  5.619000000E-01,  1.523935492E-12
   5620,  5.620000000E-01,  2.479517893E-12
   5621,  5.621000000E-01,  5.096439763E-12
   5622,  5.622000000E-01,  6.433006038E-12
   5623,  5.623000000E-01,  3.466328570E-12
   5624,  5.624000000E-01,  2.535728572E-12
   5625,  5.625000000E-01,  3.834821349E-12
   5626,  5.626000000E-01,  5.583599555E-12
   5627,  5.627000000E-01,  2.660641455E-12
   5628,  5.628000000E-01,  1.061758320E-12
   5629,  5.629000000E-01,  5.627318923E-12
   5630,  5.630000000E-01,  3.603732547E-12
   5631,  5.631000000E-01,  3.940996834E-12
   5632,  5.632000000E-01,  1.636356957E-12
   5633,  5.633000000E-01,  4.346963327E-12
   5634,  5.634000000E-01,  4.047172753E-12
   5635,  5.635000000E-01,  1.299092561E-12
   5636,  5.636000000E-01,  6.495462588E-12
   5637,  5.637000000E-01,  4.446893808E-12
   5638,  5.638000000E-01,  2.885484386E-12
   5639,  5.639000000E-01,  6.083250657E-12
   5640,  5.640000000E-01,  1.592637480E-12
   5641,  5.641000000E-01,  3.253976949E-12
   5642,  5.642000000E-01,  5.845916199E-12
   5643,  5.643000000E-01,  4.909070980E-12
   5644,  5.644000000E-01,  1.680076434E-12
   5645,  5.645000000E-01,  4.996509798E-14
   5646,  5.646000000E-01,  4.209559350E-12
   5647,  5.647000000E-01,  4.247033281E-12
   5648,  5.648000000E-01,  3.791101547E-12
   5649,  5.649000000E-01,  3.553767523E-12
   5650,  5.650000000E-01,  2.479517893E-12
   5651,  5.651000000E-01,  3.791101547E-12
   5652,  5.652000000E-01,  4.278261339E-12
   5653,  5.653000000E-01,  4.390682696E-12
   5654,  5.654000000E-01,  3.672434752E-12
   5655,  5.655000000E-01,  3.328924593E-12
   5656,  5.656000000E-01,  4.815386371E-12
   5657,  5.657000000E-01,  3.734890869E-12
   5658,  5.658000000E-01,  1.505198527E-12
   5659,  5.659000000E-01,  5.308791601E-12
   5660,  5.660000000E-01,  3.622469512E-12
   5661,  5.661000000E-01,  3.472574225E-12
   5662,  5.662000000E-01,  2.872993076E-12
   5663,  5.663000000E-01,  4.359454638E-12
   5664,  5.664000000E-01,  4.571806475E-12
   5665,  5.665000000E-01,  3.753628051E-12
   5666,  5.666000000E-01,  3.841066788E-12
   5667,  5.667000000E-01,  5.477423636E-12
   5668,  5.668000000E-01,  3.366398306E-12
   5669,  5.669000000E-01,  2.298394548E-12
   5670,  5.670000000E-01,  2.860501766E-12
   5671,  5.671000000E-01,  4.084646683E-12
   5672,  5.672000000E-01,  4.840368557E-12
   5673,  5.673000000E-01,  4.715455890E-12
   5674,  5.674000000E-01,  2.504500513E-12
   5675,  5.675000000E-01,  3.322678938E-12
   5676,  5.676000000E-01,  3.241485639E-12
   5677,  5.677000000E-01,  4.727947200E-12
   5678,  5.678000000E-01,  4.153348672E-12
   5679,  5.679000000E-01,  3.753628051E-12
   5680,  5.680000000E-01,  4.727947200E-12
   5681,  5.681000000E-01,  4.603034533E-12
   5682,  5.682000000E-01,  3.435100511E-12
   5683,  5.683000000E-01,  2.304640203E-12
   5684,  5.684000000E-01,  3.684926062E-12
   5685,  5.685000000E-01,  4.009698823E-12
   5686,  5.686000000E-01,  4.521841235E-12
   5687,  5.687000000E-01,  3.141555375E-12
   5688,  5.688000000E-01,  4.065909935E-12
   5689,  5.689000000E-01,  3.041625328E-12
   5690,  5.690000000E-01,  3.310187627E-12
   5691,  5.691000000E-01,  3.453837260E-12
   5692,  5.692000000E-01,  4.546823855E-12
   5693,  5.693000000E-01,  4.852859867E-12
   5694,  5.694000000E-01,  3.241485639E-12
   5695,  5.695000000E-01,  3.603732547E-12
   5696,  5.696000000E-01,  3.603732547E-12
   5697,  5.697000000E-01,  4.827877681E-12
   5698,  5.698000000E-01,  5.071457143E-12
   5699,  5.699000000E-01,  3.154046685E-12
   5700,  5.700000000E-01,  3.516293810E-12
   5701,  5.701000000E-01,  4.528087107E-12
   5702,  5.702000000E-01,  7.432308241E-12
   5703,  5.703000000E-01,  5.121422492E-13
   5704,  5.704000000E-01,  4.296998521E-12
   5705,  5.705000000E-01,  3.609978202E-12
   5706,  5.706000000E-01,  3.347661558E-12
   5707,  5.707000000E-01,  2.248429307E-12
   5708,  5.708000000E-01,  2.460780928E-12
   5709,  5.709000000E-01,  7.169991597E-12
   5710,  5.710000000E-01,  2.354605226E-12
   5711,  5.711000000E-01,  4.990264278E-12
   5712,  5.712000000E-01,  5.058966267E-12
   5713,  5.713000000E-01,  1.742532767E-12
   5714,  5.714000000E-01,  2.298394548E-12
   5715,  5.715000000E-01,  4.303243959E-12
   5716,  5.716000000E-01,  3.235239984E-12
   5717,  5.717000000E-01,  2.741834754E-12
   5718,  5.718000000E-01,  4.290752649E-12
   5719,  5.719000000E-01,  7.113780485E-12
   5720,  5.720000000E-01,  8.993717229E-13
   5721,  5.721000000E-01,  2.260920617E-12
   5722,  5.722000000E-01,  4.053418625E-12
   5723,  5.723000000E-01,  4.571806475E-12
   5724,  5.724000000E-01,  4.684227832E-12
   5725,  5.725000000E-01,  4.746684382E-12
   5726,  5.726000000E-01,  4.546823855E-12
   5727,  5.727000000E-01,  4.153348672E-12
   5728,  5.728000000E-01,  2.036077687E-12
   5729,  5.729000000E-01,  4.103383432E-12
   5730,  5.730000000E-01,  6.489217150E-12
   5731,  5.731000000E-01,  2.991660088E-12
   5732,  5.732000000E-01,  2.872993076E-12
   5733,  5.733000000E-01,  1.854954124E-12
   5734,  5.734000000E-01,  2.154744915E-12
   5735,  5.735000000E-01,  4.528087107E-12
   5736,  5.736000000E-01,  5.902126878E-12
   5737,  5.737000000E-01,  2.541974227E-12
   5738,  5.738000000E-01,  4.378191820E-12
   5739,  5.739000000E-01,  3.016642708E-12
   5740,  5.740000000E-01,  6.014548668E-12
   5741,  5.741000000E-01,  2.885484386E-12
   5742,  5.742000000E-01,  4.197068040E-12
   5743,  5.743000000E-01,  3.959734016E-12
   5744,  5.744000000E-01,  5.602336303E-12
   5745,  5.745000000E-01,  3.853558098E-12
   5746,  5.746000000E-01,  2.947940720E-12
   5747,  5.747000000E-01,  3.822330039E-12
   5748,  5.748000000E-01,  4.821631809E-12
   5749,  5.749000000E-01,  2.604430777E-12
   5750,  5.750000000E-01,  4.228296532E-12
   5751,  5.751000000E-01,  1.904919365E-12
   5752,  5.752000000E-01,  4.403174006E-12
   5753,  5.753000000E-01,  7.113780485E-12
   5754,  5.754000000E-01,  4.247033281E-12
   5755,  5.755000000E-01,  3.297696317E-12
   5756,  5.756000000E-01,  4.634262592E-12
   5757,  5.757000000E-01,  4.677982394E-12
   5758,  5.758000000E-01,  1.018038843E-12
   5759,  5.759000000E-01,  3.266468259E-12
   5760,  5.760000000E-01,  4.646753902E-12
   5761,  5.761000000E-01,  4.134611924E-12
   5762,  5.762000000E-01,  5.258826360E-12
   5763,  5.763000000E-01,  3.197766271E-12
   5764,  5.764000000E-01,  1.948638733E-12
   5765,  5.765000000E-01,  4.809140499E-12
   5766,  5.766000000E-01,  3.216503019E-12
   5767,  5.767000000E-01,  3.460082915E-12
   5768,  5.768000000E-01,  4.815386371E-12
   5769,  5.769000000E-01,  6.014548668E-12
   5770,  5.770000000E-01,  5.802196831E-12
   5771,  5.771000000E-01,  1.936147423E-12
   5772,  5.772000000E-01,  4.528087107E-12
   5773,  5.773000000E-01,  5.883390129E-12
   5774,  5.774000000E-01,  4.003453385E-12
   5775,  5.775000000E-01,  6.620375363E-13
   5776,  5.776000000E-01,  1.942393078E-12
   5777,  5.777000000E-01,  5.552371497E-12
   5778,  5.778000000E-01,  5.383739028E-12
   5779,  5.779000000E-01,  3.866049408E-12
   5780,  5.780000000E-01,  4.309489831E-12
   5781,  5.781000000E-01,  3.784856109E-12
   5782,  5.782000000E-01,  4.909070980E-12
   5783,  5.783000000E-01,  4.453139246E-12
   5784,  5.784000000E-01,  4.640508464E-12
   5785,  5.785000000E-01,  3.972225326E-12
   5786,  5.786000000E-01,  4.197068040E-12
   5787,  5.787000000E-01,  3.597486892E-12
   5788,  5.788000000E-01,  1.986112663E-12
   5789,  5.789000000E-01,  5.552371497E-12
   5790,  5.790000000E-01,  5.058966267E-12
   5791,  5.791000000E-01,  2.585693812E-12
   5792,  5.792000000E-01,  1.736287112E-12
   5793,  5.793000000E-01,  2.791799777E-12
   5794,  5.794000000E-01,  6.576655887E-12
   5795,  5.795000000E-01,  4.877842488E-12
   5796,  5.796000000E-01,  2.904221351E-12
   5797,  5.797000000E-01,  1.605128790E-12
   5798,  5.798000000E-01,  2.398324594E-12
   5799,  5.799000000E-01,  3.647452132E-12
   5800,  5.800000000E-01,  5.852162071E-12
   5801,  5.801000000E-01,  4.303243959E-12
   5802,  5.802000000E-01,  1.879936744E-12
   5803,  5.803000000E-01,  2.541974227E-12
   5804,  5.804000000E-01,  3.197766271E-12
   5805,  5.805000000E-01,  3.122818627E-12
   5806,  5.806000000E-01,  3.316433283E-12
   5807,  5.807000000E-01,  3.303941972E-12
   5808,  5.808000000E-01,  3.984716637E-12
   5809,  5.809000000E-01,  1.811234756E-12
   5810,  5.810000000E-01,  5.614827613E-12
   5811,  5.811000000E-01,  3.435100511E-12
   5812,  5.812000000E-01,  4.315735269E-12
   5813,  5.813000000E-01,  3.110327317E-12
   5814,  5.814000000E-01,  2.423307215E-12
   5815,  5.815000000E-01,  3.541276213E-12
   5816,  5.816000000E-01,  3.603732547E-12
   5817,  5.817000000E-01,  3.766119361E-12
   5818,  5.818000000E-01,  3.666188880E-12
   5819,  5.819000000E-01,  3.385135271E-12
   5820,  5.820000000E-01,  4.128366052E-12
   5821,  5.821000000E-01,  4.184576730E-12
   5822,  5.822000000E-01,  3.453837260E-12
   5823,  5.823000000E-01,  3.435100511E-12
   5824,  5.824000000E-01,  4.290752649E-12
   5825,  5.825000000E-01,  4.859105739E-12
   5826,  5.826000000E-01,  3.353907213E-12
   5827,  5.827000000E-01,  3.322678938E-12
   5828,  5.828000000E-01,  4.240787409E-12
   5829,  5.829000000E-01,  3.916014648E-12
   5830,  5.830000000E-01,  3.179029305E-12
   5831,  5.831000000E-01,  3.791101547E-12
   5832,  5.832000000E-01,  2.629413180E-12
   5833,  5.833000000E-01,  4.265770029E-12
   5834,  5.834000000E-01,  4.996509716E-12
   5835,  5.835000000E-01,  1.911165020E-12
   5836,  5.836000000E-01,  3.560013178E-12
   5837,  5.837000000E-01,  4.053418625E-12
   5838,  5.838000000E-01,  5.108931073E-12
   5839,  5.839000000E-01,  2.979168995E-12
   5840,  5.840000000E-01,  1.823726066E-12
   5841,  5.841000000E-01,  4.965281658E-12
   5842,  5.842000000E-01,  3.616223857E-12
   5843,  5.843000000E-01,  3.154046685E-12
   5844,  5.844000000E-01,  3.566258833E-12
   5845,  5.845000000E-01,  4.015944695E-12
   5846,  5.846000000E-01,  5.758477462E-12
   5847,  5.847000000E-01,  3.347661558E-12
   5848,  5.848000000E-01,  1.673830779E-12
   5849,  5.849000000E-01,  3.978470765E-12
   5850,  5.850000000E-01,  4.028436005E-12
   5851,  5.851000000E-01,  6.576655887E-12
   5852,  5.852000000E-01,  3.497556845E-12
   5853,  5.853000000E-01,  3.428854856E-12
   5854,  5.854000000E-01,  4.434402498E-12
   5855,  5.855000000E-01,  4.222050660E-12
   5856,  5.856000000E-01,  1.586391825E-12
   5857,  5.857000000E-01,  3.684926062E-12
   5858,  5.858000000E-01,  4.959035786E-12
   5859,  5.859000000E-01,  5.589845427E-12
   5860,  5.860000000E-01,  1.911165020E-12
   5861,  5.861000000E-01,  2.760571502E-12
   5862,  5.862000000E-01,  4.028436005E-12
   5863,  5.863000000E-01,  3.916014648E-12
   5864,  5.864000000E-01,  3.179029305E-12
   5865,  5.865000000E-01,  5.352510969E-12
   5866,  5.866000000E-01,  6.557918813E-13
   5867,  5.867000000E-01,  4.059664063E-12
   5868,  5.868000000E-01,  4.765421131E-12
   5869,  5.869000000E-01,  4.790403751E-12
   5870,  5.870000000E-01,  4.696719142E-12
   5871,  5.871000000E-01,  6.526690646E-12
   5872,  5.872000000E-01,  1.199162297E-12
   5873,  5.873000000E-01,  7.307395249E-13
   5874,  5.874000000E-01,  2.823028053E-12
   5875,  5.875000000E-01,  5.546125625E-12
   5876,  5.876000000E-01,  7.038833058E-12
   5877,  5.877000000E-01, -2.872993185E-13
   5878,  5.878000000E-01,  1.967375698E-12
   5879,  5.879000000E-01,  4.022190133E-12
   5880,  5.880000000E-01,  4.103383432E-12
   5881,  5.881000000E-01,  4.059664063E-12
   5882,  5.882000000E-01,  3.166537995E-12
   5883,  5.883000000E-01,  3.197766271E-12
   5884,  5.884000000E-01,  3.116572972E-12
   5885,  5.885000000E-01,  2.985414650E-12
   5886,  5.886000000E-01,  3.172783650E-12
   5887,  5.887000000E-01,  4.222050660E-12
   5888,  5.888000000E-01,  3.797347419E-12
   5889,  5.889000000E-01,  4.278261339E-12
   5890,  5.890000000E-01,  3.010397053E-12
   5891,  5.891000000E-01,  3.260222604E-12
   5892,  5.892000000E-01,  5.308791601E-12
   5893,  5.893000000E-01,  6.095741967E-12
   5894,  5.894000000E-01,  1.224144917E-12
   5895,  5.895000000E-01,  3.385135271E-12
   5896,  5.896000000E-01,  4.478121866E-12
   5897,  5.897000000E-01,  3.947242706E-12
   5898,  5.898000000E-01,  3.884786156E-12
   5899,  5.899000000E-01,  4.465630556E-12
   5900,  5.900000000E-01,  4.371945948E-12
   5901,  5.901000000E-01,  3.503802500E-12
   5902,  5.902000000E-01,  4.346963327E-12
   5903,  5.903000000E-01,  2.342113916E-12
   5904,  5.904000000E-01,  2.460780928E-12
   5905,  5.905000000E-01,  3.528784903E-12
   5906,  5.906000000E-01,  4.540577983E-12
   5907,  5.907000000E-01,  3.291450662E-12
   5908,  5.908000000E-01,  4.015944695E-12
   5909,  5.909000000E-01,  4.490613176E-12
   5910,  5.910000000E-01,  5.639810233E-12
   5911,  5.911000000E-01,  3.922260086E-12
   5912,  5.912000000E-01,  3.197766271E-12
   5913,  5.913000000E-01,  3.597486892E-12
   5914,  5.914000000E-01,  5.283808981E-12
   5915,  5.915000000E-01,  6.557919138E-12
   5916,  5.916000000E-01,  3.934751396E-12
   5917,  5.917000000E-01,  9.430911998E-13
   5918,  5.918000000E-01,  4.471875995E-12
   5919,  5.919000000E-01,  5.258826360E-12
   5920,  5.920000000E-01,  2.061060307E-12
   5921,  5.921000000E-01,  2.610676215E-12
   5922,  5.922000000E-01,  4.603034533E-12
   5923,  5.923000000E-01,  3.722399559E-12
   5924,  5.924000000E-01,  2.922958100E-12
   5925,  5.925000000E-01,  3.916014648E-12
   5926,  5.926000000E-01,  4.871597049E-12
   5927,  5.927000000E-01,  6.251882692E-12
   5928,  5.928000000E-01,  1.630111302E-12
   5929,  5.929000000E-01,  2.492009203E-12
   5930,  5.930000000E-01,  5.571108245E-12
   5931,  5.931000000E-01,  3.216503019E-12
   5932,  5.932000000E-01,  5.602336303E-12
   5933,  5.933000000E-01,  2.067305962E-12
   5934,  5.934000000E-01,  3.916014648E-12
   5935,  5.935000000E-01,  6.320584681E-12
   5936,  5.936000000E-01,  4.428156626E-12
   5937,  5.937000000E-01,  2.710606479E-12
   5938,  5.938000000E-01,  3.253976949E-12
   5939,  5.939000000E-01,  4.384437258E-12
   5940,  5.940000000E-01,  7.038833058E-12
   5941,  5.941000000E-01,  1.480216015E-12
   5942,  5.942000000E-01,  1.199162297E-12
   5943,  5.943000000E-01,  3.709908249E-12
   5944,  5.944000000E-01,  4.977772968E-12
   5945,  5.945000000E-01,  9.993019866E-13
   5946,  5.946000000E-01,  4.746684382E-12
   5947,  5.947000000E-01,  3.791101547E-12
   5948,  5.948000000E-01,  7.201219655E-12
   5949,  5.949000000E-01, -3.747382179E-14
   5950,  5.950000000E-01,  2.385833284E-12
   5951,  5.951000000E-01,  4.777912441E-12
   5952,  5.952000000E-01,  6.052022165E-12
   5953,  5.953000000E-01,  3.853558098E-12
   5954,  5.954000000E-01,  1.661339469E-12
   5955,  5.955000000E-01,  2.148499260E-12
   5956,  5.956000000E-01,  4.459385118E-12
   5957,  5.957000000E-01,  5.408721648E-12
   5958,  5.958000000E-01,  3.953488144E-12
   5959,  5.959000000E-01,  2.666887110E-12
   5960,  5.960000000E-01,  4.165839982E-12
   5961,  5.961000000E-01,  2.960432030E-12
   5962,  5.962000000E-01,  9.118630330E-13
   5963,  5.963000000E-01,  3.135309937E-12
   5964,  5.964000000E-01,  5.927109498E-12
   5965,  5.965000000E-01,  5.146405004E-12
   5966,  5.966000000E-01,  2.073551617E-12
   5967,  5.967000000E-01,  5.227598302E-12
   5968,  5.968000000E-01,  1.780006589E-12
   5969,  5.969000000E-01,  3.959734016E-12
   5970,  5.970000000E-01,  6.557919138E-12
   5971,  5.971000000E-01,  3.154046685E-12
   5972,  5.972000000E-01,  4.446893808E-12
   5973,  5.973000000E-01,  4.428156626E-12
   5974,  5.974000000E-01,  4.852859867E-12
   5975,  5.975000000E-01,  1.580146170E-12
   5976,  5.976000000E-01,  2.242183652E-12
   5977,  5.977000000E-01,  6.270619874E-12
   5978,  5.978000000E-01,  5.977074738E-12
   5979,  5.979000000E-01,  2.935449410E-12
   5980,  5.980000000E-01,  1.461479050E-12
   5981,  5.981000000E-01,  2.741834754E-12
   5982,  5.982000000E-01,  5.783460082E-12
   5983,  5.983000000E-01,  5.514897566E-12
   5984,  5.984000000E-01,  5.589845427E-12
   5985,  5.985000000E-01, -3.872295009E-13
   5986,  5.986000000E-01,  3.541276213E-12
   5987,  5.987000000E-01,  4.603034533E-12
   5988,  5.988000000E-01,  1.049267010E-12
   5989,  5.989000000E-01,  4.827877681E-12
   5990,  5.990000000E-01,  6.433006038E-12
   5991,  5.991000000E-01,  5.458686888E-12
   5992,  5.992000000E-01,  2.392078939E-12
   5993,  5.993000000E-01, -6.620375363E-13
   5994,  5.994000000E-01,  4.809140499E-12
   5995,  5.995000000E-01,  6.976376508E-12
   5996,  5.996000000E-01,  5.333774221E-12
   5997,  5.997000000E-01,  3.853558098E-12
   5998,  5.998000000E-01,  3.516293810E-12
   5999,  5.999000000E-01,  5.265072232E-12
   6000,  6.000000000E-01,  5.689775474E-12
   6001,  6.001000000E-01,  2.941695065E-12
   6002,  6.002000000E-01,  5.745986369E-13
   6003,  6.003000000E-01,  4.709210452E-12
   6004,  6.004000000E-01,  5.727249404E-12
   6005,  6.005000000E-01,  8.993717229E-13
   6006,  6.006000000E-01,  2.835519363E-12
   6007,  6.007000000E-01,  7.519746978E-12
   6008,  6.008000000E-01,  2.598185122E-12
   6009,  6.009000000E-01,  3.066607732E-12
   6010,  6.010000000E-01,  2.516991823E-12
   6011,  6.011000000E-01,  6.489217150E-12
   6012,  6.012000000E-01,  3.510048155E-12
   6013,  6.013000000E-01,  2.723097789E-12
   6014,  6.014000000E-01,  3.210257581E-12
   6015,  6.015000000E-01,  5.183878934E-12
   6016,  6.016000000E-01,  4.927807728E-12
   6017,  6.017000000E-01,  4.796649189E-12
   6018,  6.018000000E-01,  9.305998897E-13
   6019,  6.019000000E-01,  2.991660088E-12
   6020,  6.020000000E-01,  3.422609201E-12
   6021,  6.021000000E-01,  5.021492337E-12
   6022,  6.022000000E-01,  3.990962075E-12
   6023,  6.023000000E-01,  3.816084167E-12
   6024,  6.024000000E-01,  3.410117891E-12
   6025,  6.025000000E-01,  2.935449410E-12
   6026,  6.026000000E-01,  4.009698823E-12
   6027,  6.027000000E-01,  4.184576730E-12
   6028,  6.028000000E-01,  6.064513475E-12
   6029,  6.029000000E-01,  3.135309937E-12
   6030,  6.030000000E-01,  2.960432030E-12
   6031,  6.031000000E-01,  3.447591605E-12
   6032,  6.032000000E-01,  5.115176945E-12
   6033,  6.033000000E-01,  3.990962075E-12
   6034,  6.034000000E-01,  5.077703015E-12
   6035,  6.035000000E-01,  3.953488144E-12
   6036,  6.036000000E-01,  3.922260086E-12
   6037,  6.037000000E-01,  4.053418625E-12
   6038,  6.038000000E-01,  3.816084167E-12
   6039,  6.039000000E-01,  4.259524591E-12
   6040,  6.040000000E-01,  4.909070980E-12
   6041,  6.041000000E-01,  5.383739028E-12
   6042,  6.042000000E-01,  4.696719142E-12
   6043,  6.043000000E-01,  3.247731294E-12
   6044,  6.044000000E-01,  4.015944695E-12
   6045,  6.045000000E-01,  4.015944695E-12
   6046,  6.046000000E-01,  3.004151398E-12
   6047,  6.047000000E-01,  3.603732547E-12
   6048,  6.048000000E-01,  3.328924593E-12
   6049,  6.049000000E-01,  3.097836007E-12
   6050,  6.050000000E-01,  4.190822602E-12
   6051,  6.051000000E-01,  3.984716637E-12
   6052,  6.052000000E-01,  2.779308467E-12
   6053,  6.053000000E-01,  4.628017154E-12
   6054,  6.054000000E-01,  5.489914946E-12
   6055,  6.055000000E-01,  5.058966267E-12
   6056,  6.056000000E-01,  1.692567636E-12
   6057,  6.057000000E-01,  2.310885641E-12
   6058,  6.058000000E-01,  4.272015901E-12
   6059,  6.059000000E-01,  3.859803536E-12
   6060,  6.060000000E-01,  4.090892122E-12
   6061,  6.061000000E-01,  2.698115169E-12
   6062,  6.062000000E-01,  3.672434752E-12
   6063,  6.063000000E-01,  4.240787409E-12
   6064,  6.064000000E-01,  3.291450662E-12
   6065,  6.065000000E-01,  2.897975696E-12
   6066,  6.066000000E-01,  3.747382179E-12
   6067,  6.067000000E-01,  4.346963327E-12
   6068,  6.068000000E-01,  4.528087107E-12
   6069,  6.069000000E-01,  2.879238731E-12
   6070,  6.070000000E-01,  3.847312659E-12
   6071,  6.071000000E-01,  4.115874742E-12
   6072,  6.072000000E-01,  6.913920391E-12
   6073,  6.073000000E-01,  2.991660088E-12
   6074,  6.074000000E-01,  2.354605226E-12
   6075,  6.075000000E-01,  3.547521868E-12
   6076,  6.076000000E-01,  3.647452132E-12
   6077,  6.077000000E-01,  3.609978202E-12
   6078,  6.078000000E-01,  3.503802500E-12
   6079,  6.079000000E-01,  3.341415903E-12
   6080,  6.080000000E-01,  3.510048155E-12
   6081,  6.081000000E-01,  3.841066788E-12
   6082,  6.082000000E-01,  2.922958100E-12
   6083,  6.083000000E-01,  3.578750143E-12
   6084,  6.084000000E-01,  5.065211705E-12
   6085,  6.085000000E-01,  4.740438510E-12
   6086,  6.086000000E-01,  3.366398306E-12
   6087,  6.087000000E-01,  3.416363546E-12
   6088,  6.088000000E-01,  4.827877681E-12
   6089,  6.089000000E-01,  5.652301543E-12
   6090,  6.090000000E-01,  1.967375698E-12
   6091,  6.091000000E-01,  3.853558098E-12
   6092,  6.092000000E-01,  4.865351177E-12
   6093,  6.093000000E-01,  4.190822602E-12
   6094,  6.094000000E-01,  3.453837260E-12
   6095,  6.095000000E-01,  4.340717889E-12
   6096,  6.096000000E-01,  4.902825108E-12
   6097,  6.097000000E-01,  5.758477462E-12
   6098,  6.098000000E-01,  5.733494842E-12
   6099,  6.099000000E-01,  2.860501766E-12
   6100,  6.100000000E-01,  1.018038843E-12
   6101,  6.101000000E-01,  2.904221351E-12
   6102,  6.102000000E-01,  6.333075991E-12
   6103,  6.103000000E-01,  4.603034533E-12
   6104,  6.104000000E-01,  3.216503019E-12
   6105,  6.105000000E-01,  4.272015901E-12
   6106,  6.106000000E-01,  2.354605226E-12
   6107,  6.107000000E-01,  2.823028053E-12
   6108,  6.108000000E-01,  7.007605000E-12
   6109,  6.109000000E-01,  4.515595797E-12
   6110,  6.110000000E-01,  5.589845427E-12
   6111,  6.111000000E-01,  3.672434752E-12
   6112,  6.112000000E-01,  3.260222604E-12
   6113,  6.113000000E-01,  3.278959569E-12
   6114,  6.114000000E-01,  3.659943442E-12
   6115,  6.115000000E-01,  4.303243959E-12
   6116,  6.116000000E-01,  4.503104487E-12
   6117,  6.117000000E-01,  5.621073268E-14
   6118,  6.118000000E-01,  3.147801030E-12
   6119,  6.119000000E-01,  5.165141752E-12
   6120,  6.120000000E-01,  4.984018406E-12
   6121,  6.121000000E-01,  3.085344697E-12
   6122,  6.122000000E-01,  3.628715167E-12
   6123,  6.123000000E-01,  4.296998521E-12
   6124,  6.124000000E-01,  2.929203755E-12
   6125,  6.125000000E-01,  3.216503019E-12
   6126,  6.126000000E-01,  3.522539248E-12
   6127,  6.127000000E-01,  5.327528349E-12
   6128,  6.128000000E-01,  5.970829300E-12
   6129,  6.129000000E-01,  5.183878934E-12
   6130,  6.130000000E-01,  1.236636119E-12
   6131,  6.131000000E-01,  2.673132765E-12
   6132,  6.132000000E-01,  3.566258833E-12
   6133,  6.133000000E-01,  4.384437258E-12
   6134,  6.134000000E-01,  4.309489831E-12
   6135,  6.135000000E-01,  3.166537995E-12
   6136,  6.136000000E-01,  3.603732547E-12
   6137,  6.137000000E-01,  3.972225326E-12
   6138,  6.138000000E-01,  3.634960822E-12
   6139,  6.139000000E-01,  4.790403751E-12
   6140,  6.140000000E-01,  3.653697570E-12
   6141,  6.141000000E-01,  5.952092118E-12
   6142,  6.142000000E-01,  4.384437258E-12
   6143,  6.143000000E-01,  5.371248151E-13
   6144,  6.144000000E-01,  6.027039978E-12
   6145,  6.145000000E-01,  4.965281658E-12
   6146,  6.146000000E-01,  1.717550256E-12
   6147,  6.147000000E-01,  2.872993076E-12
   6148,  6.148000000E-01,  3.816084167E-12
   6149,  6.149000000E-01,  4.278261339E-12
   6150,  6.150000000E-01,  2.348359571E-12
   6151,  6.151000000E-01,  2.835519363E-12
   6152,  6.152000000E-01,  4.228296532E-12
   6153,  6.153000000E-01,  5.927109498E-12
   6154,  6.154000000E-01,  3.054116638E-12
   6155,  6.155000000E-01,  1.954884388E-12
   6156,  6.156000000E-01,  3.478819880E-12
   6157,  6.157000000E-01,  5.671038725E-12
   6158,  6.158000000E-01,  1.867445434E-12
   6159,  6.159000000E-01,  2.042323342E-12
   6160,  6.160000000E-01,  4.153348672E-12
   6161,  6.161000000E-01,  4.815386371E-12
   6162,  6.162000000E-01,  6.564164576E-12
   6163,  6.163000000E-01,  2.666887110E-12
   6164,  6.164000000E-01,  3.122818573E-13
   6165,  6.165000000E-01,  5.196370244E-12
   6166,  6.166000000E-01,  4.278261339E-12
   6167,  6.167000000E-01,  3.104081662E-12
   6168,  6.168000000E-01,  2.829273708E-12
   6169,  6.169000000E-01,  5.096439763E-12
   6170,  6.170000000E-01,  4.471875995E-12
   6171,  6.171000000E-01,  2.360850881E-12
   6172,  6.172000000E-01,  2.160990354E-12
   6173,  6.173000000E-01,  4.784157879E-12
   6174,  6.174000000E-01,  4.178331292E-12
   6175,  6.175000000E-01,  3.778610671E-12
   6176,  6.176000000E-01,  1.717550256E-12
   6177,  6.177000000E-01,  5.290054853E-12
   6178,  6.178000000E-01,  3.697417372E-12
   6179,  6.179000000E-01,  3.235239984E-12
   6180,  6.180000000E-01,  3.516293810E-12
   6181,  6.181000000E-01,  1.967375698E-12
   6182,  6.182000000E-01,  3.278959569E-12
   6183,  6.183000000E-01,  2.217201249E-12
   6184,  6.184000000E-01,  4.690473270E-12
   6185,  6.185000000E-01,  4.090892122E-12
   6186,  6.186000000E-01,  4.378191820E-12
   6187,  6.187000000E-01,  3.397626581E-12
   6188,  6.188000000E-01,  3.541276213E-12
   6189,  6.189000000E-01, -3.372643961E-13
   6190,  6.190000000E-01,  3.597486892E-12
   6191,  6.191000000E-01,  1.786252244E-12
   6192,  6.192000000E-01,  3.753628051E-12
   6193,  6.193000000E-01,  1.861199779E-12
   6194,  6.194000000E-01,  3.516293810E-12
   6195,  6.195000000E-01,  3.903523338E-12
   6196,  6.196000000E-01,  2.367096536E-12
   6197,  6.197000000E-01,  3.541276213E-12
   6198,  6.198000000E-01,  4.097137993E-12
   6199,  6.199000000E-01,  5.127668255E-12
   6200,  6.200000000E-01,  4.977772968E-12
   6201,  6.201000000E-01,  4.078401245E-12
   6202,  6.202000000E-01,  2.716852134E-12
   6203,  6.203000000E-01,  3.235239984E-12
   6204,  6.204000000E-01,  3.310187627E-12
   6205,  6.205000000E-01,  5.602336303E-12
   6206,  6.206000000E-01,  2.966677685E-12
   6207,  6.207000000E-01,  2.235937997E-12
   6208,  6.208000000E-01,  4.528087107E-12
   6209,  6.209000000E-01,  4.546823855E-12
   6210,  6.210000000E-01,  3.872294846E-12
   6211,  6.211000000E-01,  3.341415903E-12
   6212,  6.212000000E-01,  3.060362293E-12
   6213,  6.213000000E-01,  5.146405004E-12
   6214,  6.214000000E-01,  4.371945948E-12
   6215,  6.215000000E-01,  4.240787409E-12
   6216,  6.216000000E-01,  3.422609201E-12
   6217,  6.217000000E-01,  4.746684382E-12
   6218,  6.218000000E-01,  4.865351177E-12
   6219,  6.219000000E-01,  3.141555375E-12
   6220,  6.220000000E-01,  3.497556845E-12
   6221,  6.221000000E-01,  4.465630556E-12
   6222,  6.222000000E-01,  5.558616935E-12
   6223,  6.223000000E-01,  2.210955594E-12
   6224,  6.224000000E-01,  3.260222604E-12
   6225,  6.225000000E-01,  5.489914946E-12
   6226,  6.226000000E-01,  4.103383432E-12
   6227,  6.227000000E-01,  3.828575477E-12
   6228,  6.228000000E-01,  4.197068040E-12
   6229,  6.229000000E-01,  4.746684382E-12
   6230,  6.230000000E-01,  4.596789095E-12
   6231,  6.231000000E-01,  3.766119361E-12
   6232,  6.232000000E-01,  2.691869514E-12
   6233,  6.233000000E-01,  3.734890869E-12
   6234,  6.234000000E-01,  5.065211705E-12
   6235,  6.235000000E-01,  3.859803536E-12
   6236,  6.236000000E-01,  3.741136741E-12
   6237,  6.237000000E-01,  4.103383432E-12
   6238,  6.238000000E-01,  4.715455890E-12
   6239,  6.239000000E-01,  3.447591605E-12
   6240,  6.240000000E-01,  3.303941972E-12
   6241,  6.241000000E-01,  4.115874742E-12
   6242,  6.242000000E-01,  5.658547415E-12
   6243,  6.243000000E-01,  3.853558098E-12
   6244,  6.244000000E-01,  5.115176945E-12
   6245,  6.245000000E-01,  2.229692559E-12
   6246,  6.246000000E-01,  1.486461670E-12
   6247,  6.247000000E-01,  3.191520615E-12
   6248,  6.248000000E-01,  5.046474957E-12
   6249,  6.249000000E-01,  2.523237478E-12
   6250,  6.250000000E-01,  2.504500513E-12
   6251,  6.251000000E-01,  5.789705521E-12
   6252,  6.252000000E-01,  6.557919138E-12
   6253,  6.253000000E-01,  1.355303239E-12
   6254,  6.254000000E-01,  5.027737775E-12
   6255,  6.255000000E-01,  5.852162071E-12
   6256,  6.256000000E-01,  4.534332545E-12
   6257,  6.257000000E-01,  3.878540718E-12
   6258,  6.258000000E-01,  3.366398306E-12
   6259,  6.259000000E-01,  4.496858615E-12
   6260,  6.260000000E-01,  2.541974227E-12
   6261,  6.261000000E-01,  3.684926062E-12
   6262,  6.262000000E-01,  1.904919365E-12
   6263,  6.263000000E-01,  4.109629304E-12
   6264,  6.264000000E-01,  4.040927315E-12
   6265,  6.265000000E-01,  4.396928568E-12
   6266,  6.266000000E-01,  3.435100511E-12
   6267,  6.267000000E-01,  3.291450662E-12
   6268,  6.268000000E-01,  3.535030558E-12
   6269,  6.269000000E-01,  5.265072232E-12
   6270,  6.270000000E-01,  3.216503019E-12
   6271,  6.271000000E-01,  3.972225326E-12
   6272,  6.272000000E-01,  3.303941972E-12
   6273,  6.273000000E-01,  5.096439763E-12
   6274,  6.274000000E-01,  5.714758094E-12
   6275,  6.275000000E-01,  3.247731294E-12
   6276,  6.276000000E-01,  3.410117891E-12
   6277,  6.277000000E-01,  4.553069293E-12
   6278,  6.278000000E-01,  3.572504488E-12
   6279,  6.279000000E-01,  3.553767523E-12
   6280,  6.280000000E-01,  3.734890869E-12
   6281,  6.281000000E-01,  4.540577983E-12
   6282,  6.282000000E-01,  4.396928568E-12
   6283,  6.283000000E-01,  3.922260086E-12
   6284,  6.284000000E-01,  3.410117891E-12
   6285,  6.285000000E-01,  3.197766271E-12
   6286,  6.286000000E-01,  4.677982394E-12
   6287,  6.287000000E-01,  4.222050660E-12
   6288,  6.288000000E-01,  2.823028053E-12
   6289,  6.289000000E-01,  3.129064282E-12
   6290,  6.290000000E-01,  3.485065535E-12
   6291,  6.291000000E-01,  5.021492337E-12
   6292,  6.292000000E-01,  3.228994329E-12
   6293,  6.293000000E-01,  4.315735269E-12
   6294,  6.294000000E-01,  5.508652128E-12
   6295,  6.295000000E-01,  3.191520615E-12
   6296,  6.296000000E-01,  3.366398306E-12
   6297,  6.297000000E-01,  4.421911188E-12
   6298,  6.298000000E-01,  4.078401245E-12
   6299,  6.299000000E-01,  5.427458830E-12
   6300,  6.300000000E-01,  2.273411927E-12
   6301,  6.301000000E-01,  2.635658835E-12
   6302,  6.302000000E-01,  4.340717889E-12
   6303,  6.303000000E-01,  4.646753902E-12
   6304,  6.304000000E-01,  4.490613176E-12
   6305,  6.305000000E-01,  4.047172753E-12
   6306,  6.306000000E-01,  3.397626581E-12
   6307,  6.307000000E-01,  4.203313912E-12
   6308,  6.308000000E-01,  5.308791601E-12
   6309,  6.309000000E-01,  5.977074738E-12
   6310,  6.310000000E-01,  2.192218629E-12
   6311,  6.311000000E-01,  3.591241454E-12
   6312,  6.312000000E-01,  7.070061116E-12
   6313,  6.313000000E-01,  3.997207947E-12
   6314,  6.314000000E-01,  4.852859867E-12
   6315,  6.315000000E-01,  4.109629304E-12
   6316,  6.316000000E-01,  4.990264278E-12
   6317,  6.317000000E-01,  1.205407952E-12
   6318,  6.318000000E-01,  4.309489831E-12
   6319,  6.319000000E-01,  6.126970025E-12
   6320,  6.320000000E-01,  3.235239984E-12
   6321,  6.321000000E-01,  7.694625319E-12
   6322,  6.322000000E-01, -3.185274852E-13
   6323,  6.323000000E-01,  2.279657582E-12
   6324,  6.324000000E-01,  1.069253106E-11
   6325,  6.325000000E-01,  3.647452132E-12
   6326,  6.326000000E-01,  3.816084167E-12
   6327,  6.327000000E-01,  9.243543431E-13
   6328,  6.328000000E-01,  4.977772968E-12
   6329,  6.329000000E-01,  5.958337990E-12
   6330,  6.330000000E-01,  8.600242046E-12
   6331,  6.331000000E-01,  3.122818627E-12
   6332,  6.332000000E-01,  5.870898928E-13
   6333,  6.333000000E-01,  5.802196831E-12
   6334,  6.334000000E-01, -4.871596833E-13
   6335,  6.335000000E-01,  8.562768550E-12
   6336,  6.336000000E-01, -6.245637247E-15
   6337,  6.337000000E-01,  6.383041231E-12
   6338,  6.338000000E-01,  1.648848159E-12
   6339,  6.339000000E-01,  7.669642699E-12
   6340,  6.340000000E-01,  1.711304601E-12
   6341,  6.341000000E-01,  5.277563542E-12
   6342,  6.342000000E-01,  3.291450662E-12
   6343,  6.343000000E-01,  6.626621127E-12
   6344,  6.344000000E-01,  1.967375698E-12
   6345,  6.345000000E-01,  7.931959126E-13
   6346,  6.346000000E-01,  4.515595797E-12
   6347,  6.347000000E-01,  5.864653381E-12
   6348,  6.348000000E-01,  3.278959569E-12
   6349,  6.349000000E-01,  4.821631809E-12
   6350,  6.350000000E-01,  1.786252244E-12
   6351,  6.351000000E-01,  7.344869504E-12
   6352,  6.352000000E-01,  1.992358318E-12
   6353,  6.353000000E-01,  2.660641455E-12
   6354,  6.354000000E-01,  6.345567301E-12
   6355,  6.355000000E-01,  3.385135271E-12
   6356,  6.356000000E-01,  6.158198083E-12
   6357,  6.357000000E-01,  5.183878934E-12
   6358,  6.358000000E-01,  3.734890869E-12
   6359,  6.359000000E-01,  2.323376951E-12
   6360,  6.360000000E-01,  4.253278719E-12
   6361,  6.361000000E-01,  3.291450662E-12
   6362,  6.362000000E-01,  3.691171500E-12
   6363,  6.363000000E-01,  3.659943442E-12
   6364,  6.364000000E-01,  3.291450662E-12
   6365,  6.365000000E-01,  3.597486892E-12
   6366,  6.366000000E-01,  5.190124372E-12
   6367,  6.367000000E-01,  2.922958100E-12
   6368,  6.368000000E-01,  6.433006038E-12
   6369,  6.369000000E-01,  5.533634315E-12
   6370,  6.370000000E-01,  3.141555375E-12
   6371,  6.371000000E-01,  4.359454638E-12
   6372,  6.372000000E-01,  3.091590352E-12
   6373,  6.373000000E-01,  4.109629304E-12
   6374,  6.374000000E-01,  3.316433283E-12
   6375,  6.375000000E-01,  5.227598302E-12
   6376,  6.376000000E-01,  3.591241454E-12
   6377,  6.377000000E-01,  4.521841235E-12
   6378,  6.378000000E-01,  4.009698823E-12
   6379,  6.379000000E-01,  3.472574225E-12
   6380,  6.380000000E-01,  4.615525843E-12
   6381,  6.381000000E-01,  4.990264278E-12
   6382,  6.382000000E-01,  3.816084167E-12
   6383,  6.383000000E-01,  5.608582175E-12
   6384,  6.384000000E-01,  2.960432030E-12
   6385,  6.385000000E-01,  6.795253162E-12
   6386,  6.386000000E-01,  4.028436005E-12
   6387,  6.387000000E-01,  4.359454638E-12
   6388,  6.388000000E-01,  6.376795359E-12
   6389,  6.389000000E-01,  5.108931073E-12
   6390,  6.390000000E-01,  3.066607732E-12
   6391,  6.391000000E-01,  4.446893808E-12
   6392,  6.392000000E-01,  3.366398306E-12
   6393,  6.393000000E-01,  5.627318923E-12
   6394,  6.394000000E-01,  6.089496095E-12
   6395,  6.395000000E-01,  3.609978202E-12
   6396,  6.396000000E-01,  2.960432030E-12
   6397,  6.397000000E-01,  2.997905743E-12
   6398,  6.398000000E-01,  4.684227832E-12
   6399,  6.399000000E-01,  4.240787409E-12
   6400,  6.400000000E-01,  5.009001026E-12
   6401,  6.401000000E-01,  3.222748674E-12
   6402,  6.402000000E-01,  4.871597049E-12
   6403,  6.403000000E-01,  3.990962075E-12
   6404,  6.404000000E-01,  4.022190133E-12
   6405,  6.405000000E-01,  4.559315165E-12
   6406,  6.406000000E-01,  4.421911188E-12
   6407,  6.407000000E-01,  5.271317671E-12
   6408,  6.408000000E-01,  3.616223857E-12
   6409,  6.409000000E-01,  2.429552870E-12
   6410,  6.410000000E-01,  5.065211705E-12
   6411,  6.411000000E-01,  6.164443955E-12
   6412,  6.412000000E-01,  6.258128564E-12
   6413,  6.413000000E-01,  3.397626581E-12
   6414,  6.414000000E-01,  3.435100511E-12
   6415,  6.415000000E-01,  5.414967520E-12
   6416,  6.416000000E-01,  5.146405004E-12
   6417,  6.417000000E-01,  4.471875995E-12
   6418,  6.418000000E-01,  3.560013178E-12
   6419,  6.419000000E-01,  3.791101547E-12
   6420,  6.420000000E-01,  3.903523338E-12
   6421,  6.421000000E-01,  4.590543223E-12
   6422,  6.422000000E-01,  2.648150145E-12
   6423,  6.423000000E-01,  4.871597049E-12
   6424,  6.424000000E-01,  3.584995798E-12
   6425,  6.425000000E-01,  3.353907213E-12
   6426,  6.426000000E-01,  3.709908249E-12
   6427,  6.427000000E-01,  6.145706773E-12
   6428,  6.428000000E-01,  3.510048155E-12
   6429,  6.429000000E-01,  2.610676215E-12
   6430,  6.430000000E-01,  2.854256111E-12
   6431,  6.431000000E-01,  2.879238731E-12
   6432,  6.432000000E-01,  5.883390129E-12
   6433,  6.433000000E-01,  6.058268037E-12
   6434,  6.434000000E-01,  1.692567636E-12
   6435,  6.435000000E-01,  2.154744915E-12
   6436,  6.436000000E-01,  3.541276213E-12
   6437,  6.437000000E-01,  3.110327317E-12
   6438,  6.438000000E-01,  5.895881439E-12
   6439,  6.439000000E-01,  4.309489831E-12
   6440,  6.440000000E-01,  3.141555375E-12
   6441,  6.441000000E-01,  3.978470765E-12
   6442,  6.442000000E-01,  4.521841235E-12
   6443,  6.443000000E-01,  3.628715167E-12
   6444,  6.444000000E-01,  4.777912441E-12
   6445,  6.445000000E-01,  5.040229085E-12
   6446,  6.446000000E-01,  2.885484386E-12
   6447,  6.447000000E-01,  2.897975696E-12
   6448,  6.448000000E-01,  4.596789095E-12
   6449,  6.449000000E-01,  4.134611924E-12
   6450,  6.450000000E-01,  5.352510969E-12
   6451,  6.451000000E-01,  3.278959569E-12
   6452,  6.452000000E-01,  3.940996834E-12
   6453,  6.453000000E-01,  3.997207947E-12
   6454,  6.454000000E-01,  4.159594110E-12
   6455,  6.455000000E-01,  3.940996834E-12
   6456,  6.456000000E-01,  3.560013178E-12
   6457,  6.457000000E-01,  2.991660088E-12
   6458,  6.458000000E-01,  4.921561856E-12
   6459,  6.459000000E-01,  4.115874742E-12
   6460,  6.460000000E-01,  3.116572972E-12
   6461,  6.461000000E-01,  4.384437258E-12
   6462,  6.462000000E-01,  4.671736522E-12
   6463,  6.463000000E-01,  4.646753902E-12
   6464,  6.464000000E-01,  4.115874742E-12
   6465,  6.465000000E-01,  3.828575477E-12
   6466,  6.466000000E-01,  4.222050660E-12
   6467,  6.467000000E-01,  3.828575477E-12
   6468,  6.468000000E-01,  3.584995798E-12
   6469,  6.469000000E-01,  3.953488144E-12
   6470,  6.470000000E-01,  4.690473270E-12
   6471,  6.471000000E-01,  5.115176945E-12
   6472,  6.472000000E-01,  4.859105739E-12
   6473,  6.473000000E-01,  2.798045433E-12
   6474,  6.474000000E-01,  3.247731294E-12
   6475,  6.475000000E-01,  4.128366052E-12
   6476,  6.476000000E-01,  4.690473270E-12
   6477,  6.477000000E-01,  3.803592857E-12
   6478,  6.478000000E-01,  3.491311190E-12
   6479,  6.479000000E-01,  3.491311190E-12
   6480,  6.480000000E-01,  4.178331292E-12
   6481,  6.481000000E-01,  3.029134018E-12
   6482,  6.482000000E-01,  3.928505958E-12
   6483,  6.483000000E-01,  3.803592857E-12
   6484,  6.484000000E-01,  5.583599555E-12
   6485,  6.485000000E-01,  5.302545729E-12
   6486,  6.486000000E-01,  3.653697570E-12
   6487,  6.487000000E-01,  4.303243959E-12
   6488,  6.488000000E-01,  4.359454638E-12
   6489,  6.489000000E-01,  4.222050660E-12
   6490,  6.490000000E-01,  3.541276213E-12
   6491,  6.491000000E-01,  3.453837260E-12
   6492,  6.492000000E-01,  3.884786156E-12
   6493,  6.493000000E-01,  4.927807728E-12
   6494,  6.494000000E-01,  3.210257581E-12
   6495,  6.495000000E-01,  3.466328570E-12
   6496,  6.496000000E-01,  4.453139246E-12
   6497,  6.497000000E-01,  4.877842488E-12
   6498,  6.498000000E-01,  3.903523338E-12
   6499,  6.499000000E-01,  3.622469512E-12
   6500,  6.500000000E-01,  3.903523338E-12
   6501,  6.501000000E-01,  5.333774221E-12
   6502,  6.502000000E-01,  4.078401245E-12
   6503,  6.503000000E-01,  3.628715167E-12
   6504,  6.504000000E-01,  3.228994329E-12
   6505,  6.505000000E-01,  4.815386371E-12
   6506,  6.506000000E-01,  3.841066788E-12
   6507,  6.507000000E-01,  4.509349925E-12
   6508,  6.508000000E-01,  3.522539248E-12
   6509,  6.509000000E-01,  4.178331292E-12
   6510,  6.510000000E-01,  4.546823855E-12
   6511,  6.511000000E-01,  3.353907213E-12
   6512,  6.512000000E-01,  4.115874742E-12
   6513,  6.513000000E-01,  4.553069293E-12
   6514,  6.514000000E-01,  3.684926062E-12
   6515,  6.515000000E-01,  3.372643961E-12
   6516,  6.516000000E-01,  3.541276213E-12
   6517,  6.517000000E-01,  4.334472017E-12
   6518,  6.518000000E-01,  4.165839982E-12
   6519,  6.519000000E-01,  3.978470765E-12
   6520,  6.520000000E-01,  4.115874742E-12
   6521,  6.521000000E-01,  3.759873489E-12
   6522,  6.522000000E-01,  4.172085420E-12
   6523,  6.523000000E-01,  4.284507211E-12
   6524,  6.524000000E-01,  4.296998521E-12
   6525,  6.525000000E-01,  4.309489831E-12
   6526,  6.526000000E-01,  4.284507211E-12
   6527,  6.527000000E-01,  4.959035786E-12
   6528,  6.528000000E-01,  4.571806475E-12
   6529,  6.529000000E-01,  4.047172753E-12
   6530,  6.530000000E-01,  4.390682696E-12
   6531,  6.531000000E-01,  3.522539248E-12
   6532,  6.532000000E-01,  4.571806475E-12
   6533,  6.533000000E-01,  3.110327317E-12
   6534,  6.534000000E-01,  3.766119361E-12
   6535,  6.535000000E-01,  5.902126878E-12
   6536,  6.536000000E-01,  5.502406256E-12
   6537,  6.537000000E-01,  4.777912441E-12
   6538,  6.538000000E-01,  1.948638733E-12
   6539,  6.539000000E-01,  4.353209199E-12
   6540,  6.540000000E-01,  8.412872829E-12
   6541,  6.541000000E-01,  5.077703015E-12
   6542,  6.542000000E-01,  1.892428055E-12
   6543,  6.543000000E-01,  3.990962075E-12
   6544,  6.544000000E-01,  6.226900072E-12
   6545,  6.545000000E-01,  5.427458830E-12
   6546,  6.546000000E-01,  2.991660088E-12
   6547,  6.547000000E-01,  3.909768776E-12
   6548,  6.548000000E-01,  6.464234530E-12
   6549,  6.549000000E-01,  3.684926062E-12
   6550,  6.550000000E-01,  8.181784785E-13
   6551,  6.551000000E-01,  4.590543223E-12
   6552,  6.552000000E-01,  6.938903011E-12
   6553,  6.553000000E-01,  4.559315165E-12
   6554,  6.554000000E-01,  4.040927315E-12
   6555,  6.555000000E-01,  1.717550256E-12
   6556,  6.556000000E-01,  2.554465537E-12
   6557,  6.557000000E-01,  5.602336303E-12
   6558,  6.558000000E-01,  4.996509716E-12
   6559,  6.559000000E-01,  2.985414650E-12
   6560,  6.560000000E-01,  2.979168995E-12
   6561,  6.561000000E-01,  4.534332545E-12
   6562,  6.562000000E-01,  4.328226579E-12
   6563,  6.563000000E-01,  3.516293810E-12
   6564,  6.564000000E-01,  4.247033281E-12
   6565,  6.565000000E-01,  2.985414650E-12
   6566,  6.566000000E-01,  3.285205224E-12
   6567,  6.567000000E-01,  3.372643961E-12
   6568,  6.568000000E-01,  3.791101547E-12
   6569,  6.569000000E-01,  3.984716637E-12
   6570,  6.570000000E-01,  4.240787409E-12
   6571,  6.571000000E-01,  4.746684382E-12
   6572,  6.572000000E-01,  2.479517893E-12
   6573,  6.573000000E-01,  3.060362293E-12
   6574,  6.574000000E-01,  5.508652128E-12
   6575,  6.575000000E-01,  4.040927315E-12
   6576,  6.576000000E-01,  1.967375698E-12
   6577,  6.577000000E-01,  5.277563542E-12
   6578,  6.578000000E-01,  4.471875995E-12
   6579,  6.579000000E-01,  4.022190133E-12
   6580,  6.580000000E-01,  3.460082915E-12
   6581,  6.581000000E-01,  4.590543223E-12
   6582,  6.582000000E-01,  4.265770029E-12
   6583,  6.583000000E-01,  4.802895061E-12
   6584,  6.584000000E-01,  3.709908249E-12
   6585,  6.585000000E-01,  4.247033281E-12
   6586,  6.586000000E-01,  4.534332545E-12
   6587,  6.587000000E-01,  4.371945948E-12
   6588,  6.588000000E-01,  3.016642708E-12
   6589,  6.589000000E-01,  3.285205224E-12
   6590,  6.590000000E-01,  3.541276213E-12
   6591,  6.591000000E-01,  5.564862807E-12
   6592,  6.592000000E-01,  5.577354117E-12
   6593,  6.593000000E-01,  2.760571502E-12
   6594,  6.594000000E-01,  5.764722900E-12
   6595,  6.595000000E-01,  1.867445434E-12
   6596,  6.596000000E-01,  6.745287922E-12
   6597,  6.597000000E-01,  4.634262592E-12
   6598,  6.598000000E-01,  2.960432030E-12
   6599,  6.599000000E-01,  3.241485639E-12
   6600,  6.600000000E-01,  3.310187627E-12
   6601,  6.601000000E-01,  4.047172753E-12
   6602,  6.602000000E-01,  1.948638733E-12
   6603,  6.603000000E-01,  5.202615682E-12
   6604,  6.604000000E-01,  3.684926062E-12
   6605,  6.605000000E-01,  2.841764801E-12
   6606,  6.606000000E-01,  2.292148893E-12
   6607,  6.607000000E-01,  4.365700509E-12
   6608,  6.608000000E-01,  3.891032028E-12
   6609,  6.609000000E-01,  4.884088359E-12
   6610,  6.610000000E-01,  4.690473270E-12
   6611,  6.611000000E-01,  3.410117891E-12
   6612,  6.612000000E-01,  5.770968772E-12
   6613,  6.613000000E-01,  4.628017154E-12
   6614,  6.614000000E-01,  6.670340495E-12
   6615,  6.615000000E-01,  1.542672348E-12
   6616,  6.616000000E-01,  2.954186375E-12
   6617,  6.617000000E-01,  4.378191820E-12
   6618,  6.618000000E-01,  5.171387624E-12
   6619,  6.619000000E-01,  3.528784903E-12
   6620,  6.620000000E-01,  3.528784903E-12
   6621,  6.621000000E-01,  4.215805222E-12
   6622,  6.622000000E-01,  5.277563542E-12
   6623,  6.623000000E-01,  2.879238731E-12
   6624,  6.624000000E-01,  2.741834754E-12
   6625,  6.625000000E-01,  4.109629304E-12
   6626,  6.626000000E-01,  4.884088359E-12
   6627,  6.627000000E-01,  4.746684382E-12
   6628,  6.628000000E-01,  3.360152868E-12
   6629,  6.629000000E-01,  3.584995798E-12
   6630,  6.630000000E-01,  4.484367305E-12
   6631,  6.631000000E-01,  4.759175692E-12
   6632,  6.632000000E-01,  3.809838729E-12
   6633,  6.633000000E-01,  4.877842488E-12
   6634,  6.634000000E-01,  4.490613176E-12
   6635,  6.635000000E-01,  4.465630556E-12
   6636,  6.636000000E-01,  4.115874742E-12
   6637,  6.637000000E-01,  3.891032028E-12
   6638,  6.638000000E-01,  4.615525843E-12
   6639,  6.639000000E-01,  4.340717889E-12
   6640,  6.640000000E-01,  5.346265531E-12
   6641,  6.641000000E-01,  2.904221351E-12
   6642,  6.642000000E-01,  4.390682696E-12
   6643,  6.643000000E-01,  5.346265531E-12
   6644,  6.644000000E-01,  5.464932326E-12
   6645,  6.645000000E-01,  2.467026583E-12
   6646,  6.646000000E-01,  3.285205224E-12
   6647,  6.647000000E-01,  4.584297785E-12
   6648,  6.648000000E-01,  3.903523338E-12
   6649,  6.649000000E-01,  3.678680190E-12
   6650,  6.650000000E-01,  2.979168995E-12
   6651,  6.651000000E-01,  4.934053166E-12
   6652,  6.652000000E-01,  4.565560603E-12
   6653,  6.653000000E-01,  4.321980707E-12
   6654,  6.654000000E-01,  3.372643961E-12
   6655,  6.655000000E-01,  3.997207947E-12
   6656,  6.656000000E-01,  4.777912441E-12
   6657,  6.657000000E-01,  4.684227832E-12
   6658,  6.658000000E-01,  4.122120614E-12
   6659,  6.659000000E-01,  3.709908249E-12
   6660,  6.660000000E-01,  4.721701762E-12
   6661,  6.661000000E-01,  4.584297785E-12
   6662,  6.662000000E-01,  3.959734016E-12
   6663,  6.663000000E-01,  4.340717889E-12
   6664,  6.664000000E-01,  3.828575477E-12
   6665,  6.665000000E-01,  4.047172753E-12
   6666,  6.666000000E-01,  4.996509716E-12
   6667,  6.667000000E-01,  4.321980707E-12
   6668,  6.668000000E-01,  3.641206260E-12
   6669,  6.669000000E-01,  4.178331292E-12
   6670,  6.670000000E-01,  4.047172753E-12
   6671,  6.671000000E-01,  3.684926062E-12
   6672,  6.672000000E-01,  3.847312659E-12
   6673,  6.673000000E-01,  4.940299038E-12
   6674,  6.674000000E-01,  4.078401245E-12
   6675,  6.675000000E-01,  3.260222604E-12
   6676,  6.676000000E-01,  4.727947200E-12
   6677,  6.677000000E-01,  4.296998521E-12
   6678,  6.678000000E-01,  4.559315165E-12
   6679,  6.679000000E-01,  3.616223857E-12
   6680,  6.680000000E-01,  3.110327317E-12
   6681,  6.681000000E-01,  3.728645431E-12
   6682,  6.682000000E-01,  4.665491084E-12
   6683,  6.683000000E-01,  4.515595797E-12
   6684,  6.684000000E-01,  3.747382179E-12
   6685,  6.685000000E-01,  3.784856109E-12
   6686,  6.686000000E-01,  3.747382179E-12
   6687,  6.687000000E-01,  3.803592857E-12
   6688,  6.688000000E-01,  3.697417372E-12
   6689,  6.689000000E-01,  3.965979455E-12
   6690,  6.690000000E-01,  3.491311190E-12
   6691,  6.691000000E-01,  3.691171500E-12
   6692,  6.692000000E-01,  3.403872236E-12
   6693,  6.693000000E-01,  4.234541971E-12
   6694,  6.694000000E-01,  4.247033281E-12
   6695,  6.695000000E-01,  5.396230338E-12
   6696,  6.696000000E-01,  4.234541971E-12
   6697,  6.697000000E-01,  3.940996834E-12
   6698,  6.698000000E-01,  4.059664063E-12
   6699,  6.699000000E-01,  6.039531288E-12
   6700,  6.700000000E-01,  4.634262592E-12
   6701,  6.701000000E-01,  3.491311190E-12
   6702,  6.702000000E-01,  4.234541971E-12
   6703,  6.703000000E-01,  5.115176945E-12
   6704,  6.704000000E-01,  3.965979455E-12
   6705,  6.705000000E-01,  4.465630556E-12
   6706,  6.706000000E-01,  2.997905743E-12
   6707,  6.707000000E-01,  3.541276213E-12
   6708,  6.708000000E-01,  4.628017154E-12
   6709,  6.709000000E-01,  4.540577983E-12
   6710,  6.710000000E-01,  3.703662810E-12
   6711,  6.711000000E-01,  5.783460082E-12
   6712,  6.712000000E-01,  6.689077243E-12
   6713,  6.713000000E-01,  5.439950140E-12
   6714,  6.714000000E-01,  3.353907213E-12
   6715,  6.715000000E-01,  4.165839982E-12
   6716,  6.716000000E-01,  4.390682696E-12
   6717,  6.717000000E-01,  4.215805222E-12
   6718,  6.718000000E-01,  7.682133575E-12
   6719,  6.719000000E-01,  2.042323342E-12
   6720,  6.720000000E-01,  3.485065535E-12
   6721,  6.721000000E-01,  5.739740714E-12
   6722,  6.722000000E-01,  6.145706773E-12
   6723,  6.723000000E-01,  1.061758320E-12
   6724,  6.724000000E-01,  2.479517893E-12
   6725,  6.725000000E-01,  6.364304049E-12
   6726,  6.726000000E-01,  2.891730041E-12
   6727,  6.727000000E-01,  3.447591605E-12
   6728,  6.728000000E-01,  3.878540718E-12
   6729,  6.729000000E-01,  6.014548668E-12
   6730,  6.730000000E-01,  7.113780485E-12
   6731,  6.731000000E-01,  2.429552870E-12
   6732,  6.732000000E-01,  1.873691089E-12
   6733,  6.733000000E-01,  3.054116638E-12
   6734,  6.734000000E-01,  5.895881439E-12
   6735,  6.735000000E-01,  5.190124372E-12
   6736,  6.736000000E-01,  1.436496538E-12
   6737,  6.737000000E-01,  4.896579670E-12
   6738,  6.738000000E-01,  4.796649189E-12
   6739,  6.739000000E-01,  3.878540718E-12
   6740,  6.740000000E-01,  3.422609201E-12
   6741,  6.741000000E-01,  3.285205224E-12
   6742,  6.742000000E-01,  5.864653381E-12
   6743,  6.743000000E-01,  4.984018406E-12
   6744,  6.744000000E-01,  3.641206260E-12
   6745,  6.745000000E-01,  4.109629304E-12
   6746,  6.746000000E-01,  3.553767523E-12
   6747,  6.747000000E-01,  4.621771282E-12
   6748,  6.748000000E-01,  4.684227832E-12
   6749,  6.749000000E-01,  2.129762295E-12
   6750,  6.750000000E-01,  4.396928568E-12
   6751,  6.751000000E-01,  6.520445208E-12
   6752,  6.752000000E-01,  4.078401245E-12
   6753,  6.753000000E-01,  3.335170248E-12
   6754,  6.754000000E-01,  3.628715167E-12
   6755,  6.755000000E-01,  6.333075991E-12
   6756,  6.756000000E-01,  6.376795359E-12
   6757,  6.757000000E-01,  4.496858615E-12
   6758,  6.758000000E-01,  2.591939467E-12
   6759,  6.759000000E-01,  4.896579670E-12
   6760,  6.760000000E-01,  4.896579670E-12
   6761,  6.761000000E-01,  3.872294846E-12
   6762,  6.762000000E-01,  6.557918813E-13
   6763,  6.763000000E-01,  3.285205224E-12
   6764,  6.764000000E-01,  5.065211705E-12
   6765,  6.765000000E-01,  4.240787409E-12
   6766,  6.766000000E-01,  5.077703015E-12
   6767,  6.767000000E-01,  3.622469512E-12
   6768,  6.768000000E-01,  4.503104487E-12
   6769,  6.769000000E-01,  4.278261339E-12
   6770,  6.770000000E-01,  2.854256111E-12
   6771,  6.771000000E-01,  4.003453385E-12
   6772,  6.772000000E-01,  4.340717889E-12
   6773,  6.773000000E-01,  5.283808981E-12
   6774,  6.774000000E-01,  3.853558098E-12
   6775,  6.775000000E-01,  4.696719142E-12
   6776,  6.776000000E-01,  3.416363546E-12
   6777,  6.777000000E-01,  2.086042710E-12
   6778,  6.778000000E-01,  5.458686888E-12
   6779,  6.779000000E-01,  4.690473270E-12
   6780,  6.780000000E-01,  4.471875995E-12
   6781,  6.781000000E-01,  5.165141752E-12
   6782,  6.782000000E-01,  3.940996834E-12
   6783,  6.783000000E-01,  2.198464284E-12
   6784,  6.784000000E-01,  1.854954124E-12
   6785,  6.785000000E-01,  6.058268037E-12
   6786,  6.786000000E-01,  5.970829300E-12
   6787,  6.787000000E-01,  4.834123119E-12
   6788,  6.788000000E-01,  2.935449410E-12
   6789,  6.789000000E-01,  3.222748674E-12
   6790,  6.790000000E-01,  5.183878934E-12
   6791,  6.791000000E-01,  3.972225326E-12
   6792,  6.792000000E-01,  2.910467006E-12
   6793,  6.793000000E-01,  4.309489831E-12
   6794,  6.794000000E-01,  6.045776726E-12
   6795,  6.795000000E-01,  4.222050660E-12
   6796,  6.796000000E-01,  3.291450662E-12
   6797,  6.797000000E-01,  2.048568997E-12
   6798,  6.798000000E-01,  4.172085420E-12
   6799,  6.799000000E-01,  6.002057358E-12
   6800,  6.800000000E-01,  5.252580922E-12
   6801,  6.801000000E-01,  4.334472017E-12
   6802,  6.802000000E-01,  4.321980707E-12
   6803,  6.803000000E-01,  4.103383432E-12
   6804,  6.804000000E-01,  2.410815905E-12
   6805,  6.805000000E-01,  3.441345950E-12
   6806,  6.806000000E-01,  5.015246465E-12
   6807,  6.807000000E-01,  5.527388876E-12
   6808,  6.808000000E-01,  2.960432030E-12
   6809,  6.809000000E-01,  5.365002279E-12
   6810,  6.810000000E-01,  3.747382179E-13
   6811,  6.811000000E-01,  3.722399559E-12
   6812,  6.812000000E-01,  7.719607072E-12
   6813,  6.813000000E-01,  5.489914946E-12
   6814,  6.814000000E-01,  1.530181147E-12
   6815,  6.815000000E-01,  3.091590352E-12
   6816,  6.816000000E-01,  2.735589099E-12
   6817,  6.817000000E-01,  2.148499260E-12
   6818,  6.818000000E-01,  3.010397053E-12
   6819,  6.819000000E-01,  5.046474957E-12
   6820,  6.820000000E-01,  3.728645431E-12
   6821,  6.821000000E-01,  2.504500513E-12
   6822,  6.822000000E-01,  4.159594110E-12
   6823,  6.823000000E-01,  3.541276213E-12
   6824,  6.824000000E-01,  2.960432030E-12
   6825,  6.825000000E-01,  3.697417372E-12
   6826,  6.826000000E-01,  4.390682696E-12
   6827,  6.827000000E-01,  4.090892122E-12
   6828,  6.828000000E-01,  4.565560603E-12
   6829,  6.829000000E-01,  4.272015901E-12
   6830,  6.830000000E-01,  3.316433283E-12
   6831,  6.831000000E-01,  3.934751396E-12
   6832,  6.832000000E-01,  4.802895061E-12
   6833,  6.833000000E-01,  3.416363546E-12
   6834,  6.834000000E-01,  4.503104487E-12
   6835,  6.835000000E-01,  2.654395800E-12
   6836,  6.836000000E-01,  3.634960822E-12
   6837,  6.837000000E-01,  3.185274960E-12
   6838,  6.838000000E-01,  4.471875995E-12
   6839,  6.839000000E-01,  3.510048155E-12
   6840,  6.840000000E-01,  1.898673710E-12
   6841,  6.841000000E-01,  3.503802500E-12
   6842,  6.842000000E-01,  4.834123119E-12
   6843,  6.843000000E-01,  4.946544476E-12
   6844,  6.844000000E-01,  2.748080409E-12
   6845,  6.845000000E-01,  3.984716637E-12
   6846,  6.846000000E-01,  3.622469512E-12
   6847,  6.847000000E-01,  5.845916199E-12
   6848,  6.848000000E-01,  3.834821349E-12
   6849,  6.849000000E-01,  1.580146170E-12
   6850,  6.850000000E-01,  4.765421131E-12
   6851,  6.851000000E-01,  3.653697570E-12
   6852,  6.852000000E-01,  4.421911188E-12
   6853,  6.853000000E-01,  3.079099042E-12
   6854,  6.854000000E-01,  3.247731294E-12
   6855,  6.855000000E-01,  4.172085420E-12
   6856,  6.856000000E-01,  3.497556845E-12
   6857,  6.857000000E-01,  3.703662810E-12
   6858,  6.858000000E-01,  2.723097789E-12
   6859,  6.859000000E-01,  4.665491084E-12
   6860,  6.860000000E-01,  4.434402498E-12
   6861,  6.861000000E-01,  4.078401245E-12
   6862,  6.862000000E-01,  3.478819880E-12
   6863,  6.863000000E-01,  3.185274960E-12
   6864,  6.864000000E-01,  5.033983647E-12
   6865,  6.865000000E-01,  5.389984899E-12
   6866,  6.866000000E-01,  3.172783650E-12
   6867,  6.867000000E-01,  4.290752649E-12
   6868,  6.868000000E-01,  5.133913693E-12
   6869,  6.869000000E-01,  2.673132765E-12
   6870,  6.870000000E-01,  3.222748674E-12
   6871,  6.871000000E-01,  3.928505958E-12
   6872,  6.872000000E-01,  5.614827613E-12
   6873,  6.873000000E-01,  3.210257581E-12
   6874,  6.874000000E-01,  3.135309937E-12
   6875,  6.875000000E-01,  1.998603973E-12
   6876,  6.876000000E-01,  3.822330039E-12
   6877,  6.877000000E-01,  4.852859867E-12
   6878,  6.878000000E-01,  4.721701762E-12
   6879,  6.879000000E-01,  2.061060307E-12
   6880,  6.880000000E-01,  3.047870983E-12
   6881,  6.881000000E-01,  4.934053166E-12
   6882,  6.882000000E-01,  5.183878934E-12
   6883,  6.883000000E-01,  4.884088359E-12
   6884,  6.884000000E-01,  2.654395800E-12
   6885,  6.885000000E-01,  3.253976949E-12
   6886,  6.886000000E-01,  3.160292340E-12
   6887,  6.887000000E-01,  5.215106992E-12
   6888,  6.888000000E-01,  4.977772968E-12
   6889,  6.889000000E-01,  2.292148893E-12
   6890,  6.890000000E-01,  3.297696317E-12
   6891,  6.891000000E-01,  4.140857362E-12
   6892,  6.892000000E-01,  4.571806475E-12
   6893,  6.893000000E-01,  3.809838729E-12
   6894,  6.894000000E-01,  4.590543223E-12
   6895,  6.895000000E-01,  4.428156626E-12
   6896,  6.896000000E-01,  3.953488144E-12
   6897,  6.897000000E-01,  4.621771282E-12
   6898,  6.898000000E-01,  4.078401245E-12
   6899,  6.899000000E-01,  4.890333798E-12
   6900,  6.900000000E-01,  4.359454638E-12
   6901,  6.901000000E-01,  3.634960822E-12
   6902,  6.902000000E-01,  3.522539248E-12
   6903,  6.903000000E-01,  5.708512222E-12
   6904,  6.904000000E-01,  4.003453385E-12
   6905,  6.905000000E-01,  1.867445434E-12
   6906,  6.906000000E-01,  5.421212958E-12
   6907,  6.907000000E-01,  5.102685635E-12
   6908,  6.908000000E-01,  4.215805222E-12
   6909,  6.909000000E-01,  1.936147423E-12
   6910,  6.910000000E-01,  3.709908249E-12
   6911,  6.911000000E-01,  4.553069293E-12
   6912,  6.912000000E-01,  5.352510969E-12
   6913,  6.913000000E-01,  4.009698823E-12
   6914,  6.914000000E-01,  4.190822602E-12
   6915,  6.915000000E-01,  4.084646683E-12
   6916,  6.916000000E-01,  5.870898819E-12
   6917,  6.917000000E-01,  6.045776726E-12
   6918,  6.918000000E-01,  6.495462805E-13
   6919,  6.919000000E-01,  2.785554122E-12
   6920,  6.920000000E-01,  6.295602061E-12
   6921,  6.921000000E-01,  5.358756841E-12
   6922,  6.922000000E-01,  4.084646683E-12
   6923,  6.923000000E-01,  1.811234756E-12
   6924,  6.924000000E-01,  3.897277466E-12
   6925,  6.925000000E-01,  6.451743220E-12
   6926,  6.926000000E-01,  6.214408762E-12
   6927,  6.927000000E-01,  5.246335050E-12
   6928,  6.928000000E-01,  5.252580922E-12
   6929,  6.929000000E-01,  4.546823855E-12
   6930,  6.930000000E-01, -1.873691089E-14
   6931,  6.931000000E-01,  2.317131296E-12
   6932,  6.932000000E-01,  6.208163324E-12
   6933,  6.933000000E-01,  6.333075991E-12
   6934,  6.934000000E-01,  5.808442377E-13
   6935,  6.935000000E-01,  1.873691089E-13
   6936,  6.936000000E-01,  5.671038725E-12
   6937,  6.937000000E-01,  7.263675772E-12
   6938,  6.938000000E-01,  4.796649189E-12
   6939,  6.939000000E-01,  9.930563316E-13
   6940,  6.940000000E-01,  1.511444182E-12
   6941,  6.941000000E-01,  8.431610445E-12
   6942,  6.942000000E-01,  4.871597049E-12
   6943,  6.943000000E-01,  1.705058946E-12
   6944,  6.944000000E-01, -9.118630330E-13
   6945,  6.945000000E-01,  8.512803309E-12
   6946,  6.946000000E-01,  6.077004785E-12
   6947,  6.947000000E-01,  2.979168995E-12
   6948,  6.948000000E-01,  1.705058946E-12
   6949,  6.949000000E-01,  2.329622606E-12
   6950,  6.950000000E-01,  5.065211705E-12
   6951,  6.951000000E-01,  4.721701762E-12
   6952,  6.952000000E-01,  2.504500513E-12
   6953,  6.953000000E-01,  7.494764358E-13
   6954,  6.954000000E-01,  4.184576730E-12
   6955,  6.955000000E-01,  6.676585933E-12
   6956,  6.956000000E-01,  5.602336303E-12
   6957,  6.957000000E-01,  8.931261221E-13
   6958,  6.958000000E-01,  1.848708686E-12
   6959,  6.959000000E-01,  5.527388876E-12
   6960,  6.960000000E-01,  6.789007724E-12
   6961,  6.961000000E-01,  3.141555375E-12
   6962,  6.962000000E-01, -1.873691089E-14
   6963,  6.963000000E-01,  3.809838729E-12
   6964,  6.964000000E-01,  6.863955151E-12
   6965,  6.965000000E-01,  3.466328570E-12
   6966,  6.966000000E-01,  0.000000000E+00
   6967,  6.967000000E-01,  5.739740714E-12
   6968,  6.968000000E-01,  7.832029296E-12
   6969,  6.969000000E-01,  1.186671068E-13
   6970,  6.970000000E-01,  1.979867008E-12
   6971,  6.971000000E-01,  5.939600808E-12
   6972,  6.972000000E-01,  6.564164576E-12
   6973,  6.973000000E-01,  2.860501766E-12
   6974,  6.974000000E-01,  2.342113916E-12
   6975,  6.975000000E-01,  4.528087107E-12
   6976,  6.976000000E-01,  6.539181956E-12
   6977,  6.977000000E-01,  3.791101547E-12
   6978,  6.978000000E-01,  2.373342191E-12
   6979,  6.979000000E-01,  4.596789095E-12
   6980,  6.980000000E-01,  4.934053166E-12
   6981,  6.981000000E-01,  4.871597049E-12
   6982,  6.982000000E-01,  2.735589099E-12
   6983,  6.983000000E-01,  6.901429081E-12
   6984,  6.984000000E-01,  5.346265531E-12
   6985,  6.985000000E-01,  5.302545729E-12
   6986,  6.986000000E-01,  3.828575477E-12
   6987,  6.987000000E-01,  5.171387624E-12
   6988,  6.988000000E-01,  1.717550256E-12
   6989,  6.989000000E-01,  1.473970360E-12
   6990,  6.990000000E-01,  5.408721648E-12
   6991,  6.991000000E-01,  5.664792854E-12
   6992,  6.992000000E-01,  1.505198527E-12
   6993,  6.993000000E-01,  3.216503019E-12
   6994,  6.994000000E-01,  3.916014648E-12
   6995,  6.995000000E-01,  7.688379447E-12
   6996,  6.996000000E-01,  4.240787409E-12
   6997,  6.997000000E-01,  5.745986369E-13
   6998,  6.998000000E-01,  1.317829418E-12
   6999,  6.999000000E-01,  6.938903011E-12
   7000,  7.000000000E-01,  4.296998521E-12
   7001,  7.001000000E-01,  1.592637480E-12
   7002,  7.002000000E-01,  8.687681650E-12
   7003,  7.003000000E-01,  6.295602061E-12
   7004,  7.004000000E-01,  2.392078939E-12
   7005,  7.005000000E-01,  3.310187627E-12
   7006,  7.006000000E-01,  2.791799777E-12
   7007,  7.007000000E-01,  1.686321980E-12
   7008,  7.008000000E-01,  2.991660088E-12
   7009,  7.009000000E-01,  5.633564795E-12
   7010,  7.010000000E-01,  3.022888363E-12
   7011,  7.011000000E-01,  2.323376951E-12
   7012,  7.012000000E-01,  6.901429081E-12
   7013,  7.013000000E-01,  5.783460082E-12
   7014,  7.014000000E-01, -3.372643961E-13
   7015,  7.015000000E-01,  2.485763548E-12
   7016,  7.016000000E-01,  3.578750143E-12
   7017,  7.017000000E-01,  3.734890869E-12
   7018,  7.018000000E-01,  5.527388876E-12
   7019,  7.019000000E-01,  3.622469512E-12
   7020,  7.020000000E-01,  1.167934130E-12
   7021,  7.021000000E-01,  3.822330039E-12
   7022,  7.022000000E-01,  6.214408762E-12
   7023,  7.023000000E-01,  3.360152868E-12
   7024,  7.024000000E-01,  2.941695065E-12
   7025,  7.025000000E-01,  5.927109498E-12
   7026,  7.026000000E-01,  3.628715167E-12
   7027,  7.027000000E-01,  3.410117891E-12
   7028,  7.028000000E-01,  4.153348672E-12
   7029,  7.029000000E-01,  5.358756841E-12
   7030,  7.030000000E-01,  4.147103234E-12
   7031,  7.031000000E-01,  3.154046685E-12
   7032,  7.032000000E-01,  4.147103234E-12
   7033,  7.033000000E-01,  1.898673710E-12
   7034,  7.034000000E-01,  5.521143005E-12
   7035,  7.035000000E-01,  5.702266784E-12
   7036,  7.036000000E-01,  1.505198527E-12
   7037,  7.037000000E-01,  4.084646683E-12
   7038,  7.038000000E-01,  6.176935265E-12
   7039,  7.039000000E-01,  2.804291088E-12
   7040,  7.040000000E-01,  4.222050660E-12
   7041,  7.041000000E-01,  4.896579670E-12
   7042,  7.042000000E-01,  2.323376951E-12
   7043,  7.043000000E-01,  3.866049408E-12
   7044,  7.044000000E-01,  7.219956404E-12
   7045,  7.045000000E-01,  7.682133467E-13
   7046,  7.046000000E-01,  2.435798525E-12
   7047,  7.047000000E-01,  6.226900072E-12
   7048,  7.048000000E-01,  2.691869514E-12
   7049,  7.049000000E-01,  3.485065535E-12
   7050,  7.050000000E-01,  5.464932326E-12
   7051,  7.051000000E-01,  4.515595797E-12
   7052,  7.052000000E-01,  3.397626581E-12
   7053,  7.053000000E-01,  6.133215463E-12
   7054,  7.054000000E-01,  4.159594110E-12
   7055,  7.055000000E-01,  3.453837260E-12
   7056,  7.056000000E-01,  4.365700509E-12
   7057,  7.057000000E-01,  4.571806475E-12
   7058,  7.058000000E-01,  2.448289835E-12
   7059,  7.059000000E-01,  3.872294846E-12
   7060,  7.060000000E-01,  5.452441016E-12
   7061,  7.061000000E-01,  3.759873489E-12
   7062,  7.062000000E-01,  4.165839982E-12
   7063,  7.063000000E-01,  3.222748674E-12
   7064,  7.064000000E-01,  3.753628051E-12
   7065,  7.065000000E-01,  2.985414650E-12
   7066,  7.066000000E-01,  4.590543223E-12
   7067,  7.067000000E-01,  3.222748674E-12
   7068,  7.068000000E-01,  3.697417372E-12
   7069,  7.069000000E-01,  5.745986152E-12
   7070,  7.070000000E-01,  4.371945948E-12
   7071,  7.071000000E-01,  3.160292340E-12
   7072,  7.072000000E-01,  4.165839982E-12
   7073,  7.073000000E-01,  4.909070980E-12
   7074,  7.074000000E-01,  5.165141752E-12
   7075,  7.075000000E-01,  4.353209199E-12
   7076,  7.076000000E-01,  3.541276213E-12
   7077,  7.077000000E-01,  4.047172753E-12
   7078,  7.078000000E-01,  5.602336303E-12
   7079,  7.079000000E-01,  4.959035786E-12
   7080,  7.080000000E-01,  3.535030558E-12
   7081,  7.081000000E-01,  2.623167525E-12
   7082,  7.082000000E-01,  3.990962075E-12
   7083,  7.083000000E-01,  4.603034533E-12
   7084,  7.084000000E-01,  3.460082915E-12
   7085,  7.085000000E-01,  3.022888363E-12
   7086,  7.086000000E-01,  3.866049408E-12
   7087,  7.087000000E-01,  4.909070980E-12
   7088,  7.088000000E-01,  3.497556845E-12
   7089,  7.089000000E-01,  3.172783650E-12
   7090,  7.090000000E-01,  4.134611924E-12
   7091,  7.091000000E-01,  4.090892122E-12
   7092,  7.092000000E-01,  5.721003532E-12
   7093,  7.093000000E-01,  3.303941972E-12
   7094,  7.094000000E-01,  2.929203755E-12
   7095,  7.095000000E-01,  7.082552426E-12
   7096,  7.096000000E-01,  3.641206260E-12
   7097,  7.097000000E-01,  3.803592857E-12
   7098,  7.098000000E-01,  6.351813173E-12
   7099,  7.099000000E-01,  5.015246465E-12
   7100,  7.100000000E-01,  4.165839982E-12
   7101,  7.101000000E-01,  6.308093371E-12
   7102,  7.102000000E-01,  2.641904490E-12
   7103,  7.103000000E-01,  7.432308349E-13
   7104,  7.104000000E-01,  6.070759347E-12
   7105,  7.105000000E-01,  4.022190133E-12
   7106,  7.106000000E-01,  1.455233503E-12
   7107,  7.107000000E-01,  4.665491084E-12
   7108,  7.108000000E-01,  3.647452132E-12
   7109,  7.109000000E-01,  6.258128564E-12
   7110,  7.110000000E-01,  5.483669508E-12
   7111,  7.111000000E-01,  1.224144917E-12
   7112,  7.112000000E-01,  2.285903238E-12
   7113,  7.113000000E-01,  4.234541971E-12
   7114,  7.114000000E-01,  5.058966267E-12
   7115,  7.115000000E-01,  4.590543223E-12
   7116,  7.116000000E-01,  4.621771282E-12
   7117,  7.117000000E-01,  9.961790941E-12
   7118,  7.118000000E-01,  3.422609201E-12
   7119,  7.119000000E-01,  1.436496538E-12
   7120,  7.120000000E-01,  6.195672014E-12
   7121,  7.121000000E-01,  3.947242706E-12
   7122,  7.122000000E-01,  1.149197274E-12
   7123,  7.123000000E-01,  2.310885641E-12
   7124,  7.124000000E-01,  4.134611924E-12
   7125,  7.125000000E-01,  3.859803536E-12
   7126,  7.126000000E-01,  8.063117882E-12
   7127,  7.127000000E-01,  3.990962075E-12
   7128,  7.128000000E-01,  2.061060198E-13
   7129,  7.129000000E-01,  3.784856109E-12
   7130,  7.130000000E-01,  6.845218403E-12
   7131,  7.131000000E-01,  3.547521868E-12
   7132,  7.132000000E-01,  4.247033281E-12
   7133,  7.133000000E-01,  4.590543223E-12
   7134,  7.134000000E-01,  1.954884388E-12
   7135,  7.135000000E-01,  4.877842488E-12
   7136,  7.136000000E-01,  4.940299038E-12
   7137,  7.137000000E-01,  1.292846906E-12
   7138,  7.138000000E-01,  6.289356622E-12
   7139,  7.139000000E-01,  6.245637254E-12
   7140,  7.140000000E-01,  2.310885641E-12
   7141,  7.141000000E-01,  2.273411927E-12
   7142,  7.142000000E-01,  4.927807728E-12
   7143,  7.143000000E-01,  6.420515161E-12
   7144,  7.144000000E-01,  3.247731294E-12
   7145,  7.145000000E-01,  5.533634315E-12
   7146,  7.146000000E-01,  1.505198527E-12
   7147,  7.147000000E-01,  4.802895061E-12
   7148,  7.148000000E-01,  5.190124372E-12
   7149,  7.149000000E-01,  5.483669508E-12
   7150,  7.150000000E-01,  1.642602612E-12
   7151,  7.151000000E-01,  2.629413180E-12
   7152,  7.152000000E-01,  7.563466346E-12
   7153,  7.153000000E-01,  3.303941972E-12
   7154,  7.154000000E-01,  6.932657139E-12
   7155,  7.155000000E-01,  3.716154121E-12
   7156,  7.156000000E-01,  1.655093814E-12
   7157,  7.157000000E-01,  4.752929821E-12
   7158,  7.158000000E-01,  4.272015901E-12
   7159,  7.159000000E-01,  3.397626581E-12
   7160,  7.160000000E-01,  1.829971721E-12
   7161,  7.161000000E-01,  6.376795359E-12
   7162,  7.162000000E-01,  2.198464284E-12
   7163,  7.163000000E-01,  3.616223857E-12
   7164,  7.164000000E-01,  3.335170248E-12
   7165,  7.165000000E-01,  4.240787409E-12
   7166,  7.166000000E-01,  4.827877681E-12
   7167,  7.167000000E-01,  4.496858615E-12
   7168,  7.168000000E-01,  3.397626581E-12
   7169,  7.169000000E-01,  3.447591605E-12
   7170,  7.170000000E-01,  7.550975470E-12
   7171,  7.171000000E-01,  4.746684382E-12
   7172,  7.172000000E-01,  8.931261221E-13
   7173,  7.173000000E-01,  3.803592857E-12
   7174,  7.174000000E-01,  8.262977975E-12
   7175,  7.175000000E-01,  5.546125625E-12
   7176,  7.176000000E-01, -8.119328506E-14
   7177,  7.177000000E-01,  3.628715167E-12
   7178,  7.178000000E-01,  4.503104487E-12
   7179,  7.179000000E-01,  2.573202502E-12
   7180,  7.180000000E-01,  4.578051913E-12
   7181,  7.181000000E-01,  1.605128790E-12
   7182,  7.182000000E-01,  2.429552870E-12
   7183,  7.183000000E-01,  4.503104487E-12
   7184,  7.184000000E-01,  4.784157879E-12
   7185,  7.185000000E-01,  2.754326064E-12
   7186,  7.186000000E-01,  4.752929821E-12
   7187,  7.187000000E-01,  5.471178198E-12
   7188,  7.188000000E-01,  3.453837260E-12
   7189,  7.189000000E-01,  3.734890869E-12
   7190,  7.190000000E-01,  3.603732547E-12
   7191,  7.191000000E-01,  3.560013178E-12
   7192,  7.192000000E-01,  3.809838729E-12
   7193,  7.193000000E-01,  3.891032028E-12
   7194,  7.194000000E-01,  4.022190133E-12
   7195,  7.195000000E-01,  3.809838729E-12
   7196,  7.196000000E-01,  8.974980481E-12
   7197,  7.197000000E-01,  4.234541971E-12
   7198,  7.198000000E-01,  1.605128790E-12
   7199,  7.199000000E-01,  2.741834754E-12
   7200,  7.200000000E-01,  5.365002279E-12
   7201,  7.201000000E-01,  3.085344697E-12
   7202,  7.202000000E-01,  3.460082915E-12
   7203,  7.203000000E-01,  2.136007950E-12
   7204,  7.204000000E-01,  3.872294846E-12
   7205,  7.205000000E-01,  4.296998521E-12
   7206,  7.206000000E-01,  5.883390129E-12
   7207,  7.207000000E-01,  2.579448157E-12
   7208,  7.208000000E-01,  2.960432030E-12
   7209,  7.209000000E-01,  5.839670761E-12
   7210,  7.210000000E-01,  4.003453385E-12
   7211,  7.211000000E-01,  4.834123119E-12
   7212,  7.212000000E-01,  3.628715167E-12
   7213,  7.213000000E-01,  5.452441016E-12
   7214,  7.214000000E-01,  7.013850438E-12
   7215,  7.215000000E-01,  6.789007724E-12
   7216,  7.216000000E-01,  1.186671068E-13
   7217,  7.217000000E-01,  3.897277466E-12
   7218,  7.218000000E-01,  7.650905083E-12
   7219,  7.219000000E-01,  1.667585124E-12
   7220,  7.220000000E-01,  2.510746168E-12
   7221,  7.221000000E-01,  4.153348672E-12
   7222,  7.222000000E-01,  5.421212958E-12
   7223,  7.223000000E-01,  2.810536743E-12
   7224,  7.224000000E-01,  3.753628051E-12
   7225,  7.225000000E-01,  3.853558098E-12
   7226,  7.226000000E-01,  2.685623859E-12
   7227,  7.227000000E-01,  5.346265531E-12
   7228,  7.228000000E-01,  3.385135271E-12
   7229,  7.229000000E-01,  3.497556845E-12
   7230,  7.230000000E-01,  4.340717889E-12
   7231,  7.231000000E-01,  5.471178198E-12
   7232,  7.232000000E-01,  4.078401245E-12
   7233,  7.233000000E-01,  4.421911188E-12
   7234,  7.234000000E-01,  3.822330039E-12
   7235,  7.235000000E-01,  4.940299038E-12
   7236,  7.236000000E-01,  2.635658835E-12
   7237,  7.237000000E-01,  4.471875995E-12
   7238,  7.238000000E-01,  3.628715167E-12
   7239,  7.239000000E-01,  4.553069293E-12
   7240,  7.240000000E-01,  4.877842488E-12
   7241,  7.241000000E-01,  5.077703015E-12
   7242,  7.242000000E-01,  3.397626581E-12
   7243,  7.243000000E-01,  3.847312659E-12
   7244,  7.244000000E-01,  5.121422383E-12
   7245,  7.245000000E-01,  4.378191820E-12
   7246,  7.246000000E-01,  5.477423636E-12
   7247,  7.247000000E-01,  2.142253605E-12
   7248,  7.248000000E-01,  3.054116638E-12
   7249,  7.249000000E-01,  4.546823855E-12
   7250,  7.250000000E-01,  3.747382179E-12
   7251,  7.251000000E-01,  3.803592857E-12
   7252,  7.252000000E-01,  3.972225326E-12
   7253,  7.253000000E-01,  6.151952645E-12
   7254,  7.254000000E-01,  3.528784903E-12
   7255,  7.255000000E-01,  4.671736522E-12
   7256,  7.256000000E-01,  3.360152868E-12
   7257,  7.257000000E-01,  4.334472017E-12
   7258,  7.258000000E-01,  6.020794106E-12
   7259,  7.259000000E-01,  3.884786156E-12
   7260,  7.260000000E-01,  2.229692559E-12
   7261,  7.261000000E-01,  3.834821349E-12
   7262,  7.262000000E-01,  6.632866565E-12
   7263,  7.263000000E-01,  4.078401245E-12
   7264,  7.264000000E-01,  3.691171500E-12
   7265,  7.265000000E-01,  2.785554122E-12
   7266,  7.266000000E-01,  3.722399559E-12
   7267,  7.267000000E-01,  5.521143005E-12
   7268,  7.268000000E-01,  5.171387624E-12
   7269,  7.269000000E-01,  2.785554122E-12
   7270,  7.270000000E-01,  3.734890869E-12
   7271,  7.271000000E-01,  6.064513475E-12
   7272,  7.272000000E-01,  3.859803536E-12
   7273,  7.273000000E-01,  1.767515279E-12
   7274,  7.274000000E-01,  3.154046685E-12
   7275,  7.275000000E-01,  4.040927315E-12
   7276,  7.276000000E-01,  2.954186375E-12
   7277,  7.277000000E-01,  3.903523338E-12
   7278,  7.278000000E-01,  3.841066788E-12
   7279,  7.279000000E-01,  4.346963327E-12
   7280,  7.280000000E-01,  4.465630556E-12
   7281,  7.281000000E-01,  4.072155373E-12
   7282,  7.282000000E-01,  2.479517893E-12
   7283,  7.283000000E-01,  4.434402498E-12
   7284,  7.284000000E-01,  5.608582175E-12
   7285,  7.285000000E-01,  4.390682696E-12
   7286,  7.286000000E-01,  3.097836007E-12
   7287,  7.287000000E-01,  3.497556845E-12
   7288,  7.288000000E-01,  4.596789095E-12
   7289,  7.289000000E-01,  3.428854856E-12
   7290,  7.290000000E-01,  4.197068040E-12
   7291,  7.291000000E-01,  2.666887110E-12
   7292,  7.292000000E-01,  3.241485639E-12
   7293,  7.293000000E-01,  3.841066788E-12
   7294,  7.294000000E-01,  3.897277466E-12
   7295,  7.295000000E-01,  3.803592857E-12
   7296,  7.296000000E-01,  4.315735269E-12
   7297,  7.297000000E-01,  5.146405004E-12
   7298,  7.298000000E-01,  4.247033281E-12
   7299,  7.299000000E-01,  4.621771282E-12
   7300,  7.300000000E-01,  4.628017154E-12
   7301,  7.301000000E-01,  3.709908249E-12
   7302,  7.302000000E-01,  4.178331292E-12
   7303,  7.303000000E-01,  6.089496095E-12
   7304,  7.304000000E-01,  3.603732547E-12
   7305,  7.305000000E-01,  5.227598302E-12
   7306,  7.306000000E-01,  5.646056105E-12
   7307,  7.307000000E-01,  3.372643961E-12
   7308,  7.308000000E-01,  2.791799777E-12
   7309,  7.309000000E-01,  3.260222604E-12
   7310,  7.310000000E-01,  5.583599555E-12
   7311,  7.311000000E-01,  4.465630556E-12
   7312,  7.312000000E-01,  6.895183209E-12
   7313,  7.313000000E-01,  2.879238731E-12
   7314,  7.314000000E-01,  4.140857362E-12
   7315,  7.315000000E-01,  6.264374002E-12
   7316,  7.316000000E-01,  3.853558098E-12
   7317,  7.317000000E-01,  2.635658835E-12
   7318,  7.318000000E-01,  3.678680190E-12
   7319,  7.319000000E-01,  4.671736522E-12
   7320,  7.320000000E-01,  4.278261339E-12
   7321,  7.321000000E-01,  6.164443955E-12
   7322,  7.322000000E-01,  1.992358318E-12
   7323,  7.323000000E-01,  2.535728572E-12
   7324,  7.324000000E-01,  7.825783424E-12
   7325,  7.325000000E-01,  4.559315165E-12
   7326,  7.326000000E-01,  5.046474957E-12
   7327,  7.327000000E-01,  5.140159565E-12
   7328,  7.328000000E-01,  6.532936518E-12
   7329,  7.329000000E-01,  3.047870983E-12
   7330,  7.330000000E-01,  1.748778422E-12
   7331,  7.331000000E-01,  4.640508464E-12
   7332,  7.332000000E-01,  4.421911188E-12
   7333,  7.333000000E-01,  3.859803536E-12
   7334,  7.334000000E-01,  3.953488144E-12
   7335,  7.335000000E-01, -5.496160710E-13
   7336,  7.336000000E-01,  5.033983647E-12
   7337,  7.337000000E-01,  8.169293367E-12
   7338,  7.338000000E-01,  4.665491084E-12
   7339,  7.339000000E-01,  1.261618739E-12
   7340,  7.340000000E-01,  3.110327317E-12
   7341,  7.341000000E-01,  4.334472017E-12
   7342,  7.342000000E-01,  2.866747421E-12
   7343,  7.343000000E-01,  4.090892122E-12
   7344,  7.344000000E-01,  4.147103234E-12
   7345,  7.345000000E-01,  4.253278719E-12
   7346,  7.346000000E-01,  7.070061116E-12
   7347,  7.347000000E-01,  4.446893808E-12
   7348,  7.348000000E-01,  1.836217376E-12
   7349,  7.349000000E-01,  2.673132765E-12
   7350,  7.350000000E-01,  3.922260086E-12
   7351,  7.351000000E-01,  2.748080409E-12
   7352,  7.352000000E-01,  4.309489831E-12
   7353,  7.353000000E-01,  4.290752649E-12
   7354,  7.354000000E-01,  4.309489831E-12
   7355,  7.355000000E-01,  5.227598302E-12
   7356,  7.356000000E-01,  4.371945948E-12
   7357,  7.357000000E-01,  2.823028053E-12
   7358,  7.358000000E-01,  3.828575477E-12
   7359,  7.359000000E-01,  7.913222161E-12
   7360,  7.360000000E-01,  4.103383432E-12
   7361,  7.361000000E-01,  1.342811929E-12
   7362,  7.362000000E-01,  2.910467006E-12
   7363,  7.363000000E-01,  3.828575477E-12
   7364,  7.364000000E-01,  3.597486892E-12
   7365,  7.365000000E-01,  4.396928568E-12
   7366,  7.366000000E-01,  2.723097789E-12
   7367,  7.367000000E-01,  3.753628051E-12
   7368,  7.368000000E-01,  5.745986152E-12
   7369,  7.369000000E-01,  3.491311190E-12
   7370,  7.370000000E-01,  2.854256111E-12
   7371,  7.371000000E-01,  4.203313912E-12
   7372,  7.372000000E-01,  4.471875995E-12
   7373,  7.373000000E-01,  4.028436005E-12
   7374,  7.374000000E-01,  4.540577983E-12
   7375,  7.375000000E-01,  3.054116638E-12
   7376,  7.376000000E-01,  3.822330039E-12
   7377,  7.377000000E-01,  4.690473270E-12
   7378,  7.378000000E-01,  5.340019659E-12
   7379,  7.379000000E-01,  1.767515279E-12
   7380,  7.380000000E-01,  4.571806475E-12
   7381,  7.381000000E-01,  6.326830553E-12
   7382,  7.382000000E-01,  1.923656330E-12
   7383,  7.383000000E-01,  2.960432030E-12
   7384,  7.384000000E-01,  4.290752649E-12
   7385,  7.385000000E-01,  6.607883945E-12
   7386,  7.386000000E-01,  4.365700509E-12
   7387,  7.387000000E-01,  3.172783650E-12
   7388,  7.388000000E-01,  8.306697344E-13
   7389,  7.389000000E-01,  1.730041457E-12
   7390,  7.390000000E-01,  4.809140499E-12
   7391,  7.391000000E-01,  2.566956847E-12
   7392,  7.392000000E-01,  1.105477797E-12
   7393,  7.393000000E-01,  3.397626581E-12
   7394,  7.394000000E-01,  5.183878934E-12
   7395,  7.395000000E-01,  2.685623859E-12
   7396,  7.396000000E-01,  5.889636001E-12
   7397,  7.397000000E-01,  3.179029305E-12
   7398,  7.398000000E-01,  3.079099042E-12
   7399,  7.399000000E-01,  4.584297785E-12
   7400,  7.400000000E-01,  5.133913693E-12
   7401,  7.401000000E-01,  2.848010456E-12
   7402,  7.402000000E-01,  3.772364799E-12
   7403,  7.403000000E-01,  4.396928568E-12
   7404,  7.404000000E-01,  3.204011926E-12
   7405,  7.405000000E-01,  2.947940720E-12
   7406,  7.406000000E-01,  3.341415903E-12
   7407,  7.407000000E-01,  2.748080409E-12
   7408,  7.408000000E-01,  4.528087107E-12
   7409,  7.409000000E-01,  4.403174006E-12
   7410,  7.410000000E-01,  2.573202502E-12
   7411,  7.411000000E-01,  2.954186375E-12
   7412,  7.412000000E-01,  4.840368557E-12
   7413,  7.413000000E-01,  3.997207947E-12
   7414,  7.414000000E-01,  2.435798525E-12
   7415,  7.415000000E-01,  4.428156626E-12
   7416,  7.416000000E-01,  4.634262592E-12
   7417,  7.417000000E-01,  4.840368557E-12
   7418,  7.418000000E-01,  5.546125625E-12
   7419,  7.419000000E-01,  3.522539248E-12
   7420,  7.420000000E-01,  4.265770029E-12
   7421,  7.421000000E-01,  5.340019659E-12
   7422,  7.422000000E-01,  3.916014648E-12
   7423,  7.423000000E-01,  3.335170248E-12
   7424,  7.424000000E-01,  3.466328570E-12
   7425,  7.425000000E-01,  5.127668255E-12
   7426,  7.426000000E-01,  4.496858615E-12
   7427,  7.427000000E-01,  3.828575477E-12
   7428,  7.428000000E-01,  4.265770029E-12
   7429,  7.429000000E-01,  4.784157879E-12
   7430,  7.430000000E-01,  5.033983647E-12
   7431,  7.431000000E-01,  2.073551617E-12
   7432,  7.432000000E-01,  2.423307215E-12
   7433,  7.433000000E-01,  3.466328570E-12
   7434,  7.434000000E-01,  5.502406256E-12
   7435,  7.435000000E-01,  2.142253605E-12
   7436,  7.436000000E-01,  3.572504488E-12
   7437,  7.437000000E-01,  4.521841235E-12
   7438,  7.438000000E-01,  4.546823855E-12
   7439,  7.439000000E-01,  4.059664063E-12
   7440,  7.440000000E-01,  5.814688141E-12
   7441,  7.441000000E-01,  3.372643961E-12
   7442,  7.442000000E-01,  3.922260086E-12
   7443,  7.443000000E-01,  6.689077243E-12
   7444,  7.444000000E-01,  2.704360824E-12
   7445,  7.445000000E-01,  1.461479050E-12
   7446,  7.446000000E-01,  4.296998521E-12
   7447,  7.447000000E-01,  4.634262592E-12
   7448,  7.448000000E-01,  3.447591605E-12
   7449,  7.449000000E-01,  3.285205224E-12
   7450,  7.450000000E-01,  2.304640203E-12
   7451,  7.451000000E-01,  3.816084167E-12
   7452,  7.452000000E-01,  5.639810233E-12
   7453,  7.453000000E-01,  3.984716637E-12
   7454,  7.454000000E-01,  2.579448157E-12
   7455,  7.455000000E-01,  3.603732547E-12
   7456,  7.456000000E-01,  3.372643961E-12
   7457,  7.457000000E-01,  3.260222604E-12
   7458,  7.458000000E-01,  2.323376951E-12
   7459,  7.459000000E-01,  4.490613176E-12
   7460,  7.460000000E-01,  3.278959569E-12
   7461,  7.461000000E-01,  5.789705521E-12
   7462,  7.462000000E-01,  4.596789095E-12
   7463,  7.463000000E-01,  1.592637480E-12
   7464,  7.464000000E-01,  4.178331292E-12
   7465,  7.465000000E-01,  4.084646683E-12
   7466,  7.466000000E-01,  2.860501766E-12
   7467,  7.467000000E-01,  3.029134018E-12
   7468,  7.468000000E-01,  3.972225326E-12
   7469,  7.469000000E-01,  3.485065535E-12
   7470,  7.470000000E-01,  4.396928568E-12
   7471,  7.471000000E-01,  3.197766271E-12
   7472,  7.472000000E-01,  1.736287112E-12
   7473,  7.473000000E-01,  2.929203755E-12
   7474,  7.474000000E-01,  5.165141752E-12
   7475,  7.475000000E-01,  4.159594110E-12
   7476,  7.476000000E-01,  2.879238731E-12
   7477,  7.477000000E-01,  3.828575477E-12
   7478,  7.478000000E-01,  3.260222604E-12
   7479,  7.479000000E-01,  3.222748674E-12
   7480,  7.480000000E-01,  4.184576730E-12
   7481,  7.481000000E-01, -1.186671068E-13
   7482,  7.482000000E-01,  2.816782398E-12
   7483,  7.483000000E-01,  3.553767523E-12
   7484,  7.484000000E-01,  4.296998521E-12
   7485,  7.485000000E-01,  3.397626581E-12
   7486,  7.486000000E-01,  4.571806475E-12
   7487,  7.487000000E-01,  3.666188880E-12
   7488,  7.488000000E-01,  2.916712444E-12
   7489,  7.489000000E-01,  3.391380926E-12
   7490,  7.490000000E-01,  5.483669508E-12
   7491,  7.491000000E-01,  2.467026583E-12
   7492,  7.492000000E-01,  3.054116638E-12
   7493,  7.493000000E-01,  3.903523338E-12
   7494,  7.494000000E-01,  1.786252244E-12
   7495,  7.495000000E-01,  3.485065535E-12
   7496,  7.496000000E-01,  6.201917452E-12
   7497,  7.497000000E-01,  3.166537995E-12
   7498,  7.498000000E-01,  3.747382179E-12
   7499,  7.499000000E-01,  4.534332545E-12
   7500,  7.500000000E-01,  4.284507211E-12
   7501,  7.501000000E-01,  4.240787409E-12
   7502,  7.502000000E-01,  2.947940720E-12
   7503,  7.503000000E-01,  7.057570132E-13
   7504,  7.504000000E-01,  1.598883135E-12
   7505,  7.505000000E-01,  6.027039978E-12
   7506,  7.506000000E-01,  2.979168995E-12
   7507,  7.507000000E-01,  1.180425441E-12
   7508,  7.508000000E-01,  3.709908249E-12
   7509,  7.509000000E-01,  4.265770029E-12
   7510,  7.510000000E-01,  3.691171500E-12
   7511,  7.511000000E-01,  3.984716637E-12
   7512,  7.512000000E-01,  5.052720395E-12
   7513,  7.513000000E-01,  2.910467006E-12
   7514,  7.514000000E-01,  5.546125625E-12
   7515,  7.515000000E-01,  6.226900072E-12
   7516,  7.516000000E-01,  1.842463031E-12
   7517,  7.517000000E-01,  5.240089612E-12
   7518,  7.518000000E-01,  4.515595797E-12
   7519,  7.519000000E-01,  1.236636119E-12
   7520,  7.520000000E-01,  3.154046685E-12
   7521,  7.521000000E-01,  3.310187627E-12
   7522,  7.522000000E-01,  2.735589099E-12
   7523,  7.523000000E-01,  3.997207947E-12
   7524,  7.524000000E-01,  4.265770029E-12
   7525,  7.525000000E-01,  2.516991823E-12
   7526,  7.526000000E-01,  2.254674962E-12
   7527,  7.527000000E-01,  5.970829300E-12
   7528,  7.528000000E-01,  2.904221351E-12
   7529,  7.529000000E-01,  2.729343444E-12
   7530,  7.530000000E-01,  3.666188880E-12
   7531,  7.531000000E-01,  4.677982394E-12
   7532,  7.532000000E-01,  5.439950140E-12
   7533,  7.533000000E-01,  3.778610671E-12
   7534,  7.534000000E-01,  3.135309937E-12
   7535,  7.535000000E-01,  3.172783650E-12
   7536,  7.536000000E-01,  4.334472017E-12
   7537,  7.537000000E-01,  4.409419878E-12
   7538,  7.538000000E-01,  3.185274960E-12
   7539,  7.539000000E-01,  3.797347419E-12
   7540,  7.540000000E-01,  3.628715167E-12
   7541,  7.541000000E-01,  2.235937997E-12
   7542,  7.542000000E-01,  4.396928568E-12
   7543,  7.543000000E-01,  4.403174006E-12
   7544,  7.544000000E-01,  2.798045433E-12
   7545,  7.545000000E-01,  4.696719142E-12
   7546,  7.546000000E-01,  5.033983647E-12
   7547,  7.547000000E-01,  2.916712444E-12
   7548,  7.548000000E-01,  2.997905743E-12
   7549,  7.549000000E-01,  4.765421131E-12
   7550,  7.550000000E-01,  3.297696317E-12
   7551,  7.551000000E-01,  2.235937997E-12
   7552,  7.552000000E-01,  1.911165020E-12
   7553,  7.553000000E-01,  3.616223857E-12
   7554,  7.554000000E-01,  4.677982394E-12
   7555,  7.555000000E-01,  5.789705521E-12
   7556,  7.556000000E-01,  1.879936744E-12
   7557,  7.557000000E-01,  3.503802500E-12
   7558,  7.558000000E-01,  5.802196831E-12
   7559,  7.559000000E-01,  4.321980707E-12
   7560,  7.560000000E-01,  2.373342191E-12
   7561,  7.561000000E-01,  3.741136741E-12
   7562,  7.562000000E-01,  1.161688475E-12
   7563,  7.563000000E-01,  1.667585124E-12
   7564,  7.564000000E-01,  3.060362293E-12
   7565,  7.565000000E-01,  3.597486892E-12
   7566,  7.566000000E-01,  3.703662810E-12
   7567,  7.567000000E-01,  4.378191820E-12
   7568,  7.568000000E-01,  3.316433283E-12
   7569,  7.569000000E-01,  2.648150145E-12
   7570,  7.570000000E-01,  3.834821349E-12
   7571,  7.571000000E-01,  4.203313912E-12
   7572,  7.572000000E-01,  2.598185122E-12
   7573,  7.573000000E-01,  3.535030558E-12
   7574,  7.574000000E-01,  2.922958100E-12
   7575,  7.575000000E-01,  2.798045433E-12
   7576,  7.576000000E-01,  5.377493589E-12
   7577,  7.577000000E-01,  4.147103234E-12
   7578,  7.578000000E-01,  1.542672348E-12
   7579,  7.579000000E-01,  5.183878934E-12
   7580,  7.580000000E-01,  4.259524591E-12
   7581,  7.581000000E-01,  2.092288365E-12
   7582,  7.582000000E-01,  3.803592857E-12
   7583,  7.583000000E-01,  3.435100511E-12
   7584,  7.584000000E-01,  3.522539248E-12
   7585,  7.585000000E-01,  3.916014648E-12
   7586,  7.586000000E-01,  4.709210452E-12
   7587,  7.587000000E-01,  3.347661558E-12
   7588,  7.588000000E-01,  4.059664063E-12
   7589,  7.589000000E-01,  4.615525843E-12
   7590,  7.590000000E-01,  2.679378421E-12
   7591,  7.591000000E-01,  2.972923340E-12
   7592,  7.592000000E-01,  3.953488144E-12
   7593,  7.593000000E-01,  3.335170248E-12
   7594,  7.594000000E-01,  3.747382179E-12
   7595,  7.595000000E-01,  3.909768776E-12
   7596,  7.596000000E-01,  3.141555375E-12
   7597,  7.597000000E-01,  2.791799777E-12
   7598,  7.598000000E-01,  5.964583428E-12
   7599,  7.599000000E-01,  3.422609201E-12
   7600,  7.600000000E-01,  3.397626581E-12
   7601,  7.601000000E-01,  3.185274960E-12
   7602,  7.602000000E-01,  4.659245212E-12
   7603,  7.603000000E-01,  5.308791601E-12
   7604,  7.604000000E-01,  4.053418625E-12
   7605,  7.605000000E-01,  2.173481664E-12
   7606,  7.606000000E-01,  3.728645431E-12
   7607,  7.607000000E-01,  6.077004785E-12
   7608,  7.608000000E-01,  2.304640203E-12
   7609,  7.609000000E-01,  3.372643961E-12
   7610,  7.610000000E-01,  3.647452132E-12
   7611,  7.611000000E-01,  5.983320176E-12
   7612,  7.612000000E-01,  3.816084167E-12
   7613,  7.613000000E-01,  5.833424889E-12
   7614,  7.614000000E-01,  3.547521868E-12
   7615,  7.615000000E-01,  4.022190133E-12
   7616,  7.616000000E-01,  6.745287922E-12
   7617,  7.617000000E-01,  4.140857362E-12
   7618,  7.618000000E-01,  4.871596833E-13
   7619,  7.619000000E-01,  2.954186375E-12
   7620,  7.620000000E-01,  4.203313912E-12
   7621,  7.621000000E-01,  3.410117891E-12
   7622,  7.622000000E-01,  4.503104487E-12
   7623,  7.623000000E-01,  2.629413180E-12
   7624,  7.624000000E-01,  4.509349925E-12
   7625,  7.625000000E-01,  5.140159565E-12
   7626,  7.626000000E-01,  4.390682696E-12
   7627,  7.627000000E-01,  3.572504488E-12
   7628,  7.628000000E-01,  4.553069293E-12
   7629,  7.629000000E-01,  5.621073485E-12
   7630,  7.630000000E-01,  2.404570250E-12
   7631,  7.631000000E-01,  4.434402498E-12
   7632,  7.632000000E-01,  3.628715167E-12
   7633,  7.633000000E-01,  3.091590352E-12
   7634,  7.634000000E-01,  4.677982394E-12
   7635,  7.635000000E-01,  4.428156626E-12
   7636,  7.636000000E-01,  3.978470765E-12
   7637,  7.637000000E-01,  3.716154121E-12
   7638,  7.638000000E-01,  5.914618188E-12
   7639,  7.639000000E-01,  3.460082915E-12
   7640,  7.640000000E-01,  4.022190133E-12
   7641,  7.641000000E-01,  3.547521868E-12
   7642,  7.642000000E-01,  3.959734016E-12
   7643,  7.643000000E-01,  4.059664063E-12
   7644,  7.644000000E-01,  3.828575477E-12
   7645,  7.645000000E-01,  2.991660088E-12
   7646,  7.646000000E-01,  3.516293810E-12
   7647,  7.647000000E-01,  5.246335050E-12
   7648,  7.648000000E-01,  3.834821349E-12
   7649,  7.649000000E-01,  3.934751396E-12
   7650,  7.650000000E-01,  5.002755155E-12
   7651,  7.651000000E-01,  4.790403751E-12
   7652,  7.652000000E-01,  4.809140499E-12
   7653,  7.653000000E-01,  3.278959569E-12
   7654,  7.654000000E-01,  2.941695065E-12
   7655,  7.655000000E-01,  4.315735269E-12
   7656,  7.656000000E-01,  6.176935265E-12
   7657,  7.657000000E-01,  3.235239984E-12
   7658,  7.658000000E-01,  3.634960822E-12
   7659,  7.659000000E-01,  4.059664063E-12
   7660,  7.660000000E-01,  3.959734016E-12
   7661,  7.661000000E-01,  4.209559350E-12
   7662,  7.662000000E-01,  5.052720395E-12
   7663,  7.663000000E-01,  2.935449410E-12
   7664,  7.664000000E-01,  3.659943442E-12
   7665,  7.665000000E-01,  4.690473270E-12
   7666,  7.666000000E-01,  2.823028053E-12
   7667,  7.667000000E-01,  3.653697570E-12
   7668,  7.668000000E-01,  4.540577983E-12
   7669,  7.669000000E-01,  5.396230338E-12
   7670,  7.670000000E-01,  3.428854856E-12
   7671,  7.671000000E-01,  4.959035786E-12
   7672,  7.672000000E-01,  4.459385118E-12
   7673,  7.673000000E-01,  6.620375255E-12
   7674,  7.674000000E-01,  6.470479968E-12
   7675,  7.675000000E-01,  2.154744915E-12
   7676,  7.676000000E-01,  1.111723452E-12
   7677,  7.677000000E-01,  4.153348672E-12
   7678,  7.678000000E-01,  3.228994329E-12
   7679,  7.679000000E-01,  3.884786156E-12
   7680,  7.680000000E-01,  4.790403751E-12
   7681,  7.681000000E-01,  4.609280405E-12
   7682,  7.682000000E-01,  3.947242706E-12
   7683,  7.683000000E-01,  3.572504488E-12
   7684,  7.684000000E-01,  4.165839982E-12
   7685,  7.685000000E-01,  2.516991823E-12
   7686,  7.686000000E-01,  4.047172753E-12
   7687,  7.687000000E-01,  4.159594110E-12
   7688,  7.688000000E-01,  3.541276213E-12
   7689,  7.689000000E-01,  4.315735269E-12
   7690,  7.690000000E-01,  2.985414650E-12
   7691,  7.691000000E-01,  2.354605226E-12
   7692,  7.692000000E-01,  5.027737775E-12
   7693,  7.693000000E-01,  3.597486892E-12
   7694,  7.694000000E-01,  2.835519363E-12
   7695,  7.695000000E-01,  4.846614429E-12
   7696,  7.696000000E-01,  4.409419878E-12
   7697,  7.697000000E-01,  4.403174006E-12
   7698,  7.698000000E-01,  4.078401245E-12
   7699,  7.699000000E-01,  2.979168995E-12
   7700,  7.700000000E-01,  3.859803536E-12
   7701,  7.701000000E-01,  4.140857362E-12
   7702,  7.702000000E-01,  3.322678938E-12
   7703,  7.703000000E-01,  3.878540718E-12
   7704,  7.704000000E-01,  3.884786156E-12
   7705,  7.705000000E-01,  5.071457143E-12
   7706,  7.706000000E-01,  3.110327317E-12
   7707,  7.707000000E-01,  4.590543223E-12
   7708,  7.708000000E-01,  3.672434752E-12
   7709,  7.709000000E-01,  4.409419878E-12
   7710,  7.710000000E-01,  5.402476209E-12
   7711,  7.711000000E-01,  3.697417372E-12
   7712,  7.712000000E-01,  3.091590352E-12
   7713,  7.713000000E-01,  4.153348672E-12
   7714,  7.714000000E-01,  4.371945948E-12
   7715,  7.715000000E-01,  3.291450662E-12
   7716,  7.716000000E-01,  3.228994329E-12
   7717,  7.717000000E-01,  3.403872236E-12
   7718,  7.718000000E-01,  3.972225326E-12
   7719,  7.719000000E-01,  5.902126878E-12
   7720,  7.720000000E-01,  4.478121866E-12
   7721,  7.721000000E-01,  2.167236009E-12
   7722,  7.722000000E-01,  4.390682696E-12
   7723,  7.723000000E-01,  5.414967520E-12
   7724,  7.724000000E-01,  4.540577983E-12
   7725,  7.725000000E-01,  3.253976949E-12
   7726,  7.726000000E-01,  4.934053166E-12
   7727,  7.727000000E-01,  4.340717889E-12
   7728,  7.728000000E-01,  5.183878934E-12
   7729,  7.729000000E-01,  6.070759347E-12
   7730,  7.730000000E-01,  1.192916642E-12
   7731,  7.731000000E-01,  4.915316418E-12
   7732,  7.732000000E-01,  5.864653381E-12
   7733,  7.733000000E-01,  1.829971721E-12
   7734,  7.734000000E-01,  2.972923340E-12
   7735,  7.735000000E-01,  3.029134018E-12
   7736,  7.736000000E-01,  3.647452132E-12
   7737,  7.737000000E-01,  3.054116638E-12
   7738,  7.738000000E-01,  2.872993076E-12
   7739,  7.739000000E-01,  2.673132765E-12
   7740,  7.740000000E-01,  4.865351177E-12
   7741,  7.741000000E-01,  6.520445208E-12
   7742,  7.742000000E-01,  5.183878934E-12
   7743,  7.743000000E-01,  2.598185122E-12
   7744,  7.744000000E-01,  5.190124372E-12
   7745,  7.745000000E-01,  4.702964580E-12
   7746,  7.746000000E-01,  3.097836007E-12
   7747,  7.747000000E-01,  2.760571502E-12
   7748,  7.748000000E-01,  2.417061560E-12
   7749,  7.749000000E-01,  5.140159565E-12
   7750,  7.750000000E-01,  5.889636001E-12
   7751,  7.751000000E-01,  3.316433283E-12
   7752,  7.752000000E-01,  1.448987848E-12
   7753,  7.753000000E-01,  5.096439763E-12
   7754,  7.754000000E-01,  4.446893808E-12
   7755,  7.755000000E-01,  3.978470765E-12
   7756,  7.756000000E-01,  3.253976949E-12
   7757,  7.757000000E-01,  4.721701762E-12
   7758,  7.758000000E-01,  4.827877681E-12
   7759,  7.759000000E-01,  5.033983647E-12
   7760,  7.760000000E-01,  2.479517893E-12
   7761,  7.761000000E-01,  2.460780928E-12
   7762,  7.762000000E-01,  2.779308467E-12
   7763,  7.763000000E-01,  5.077703015E-12
   7764,  7.764000000E-01,  3.416363546E-12
   7765,  7.765000000E-01,  5.290054853E-12
   7766,  7.766000000E-01,  3.784856109E-12
   7767,  7.767000000E-01,  4.115874742E-12
   7768,  7.768000000E-01,  6.214408762E-12
   7769,  7.769000000E-01,  6.682831805E-12
   7770,  7.770000000E-01,  1.904919365E-12
   7771,  7.771000000E-01,  3.154046685E-12
   7772,  7.772000000E-01,  4.996509716E-12
   7773,  7.773000000E-01,  4.197068040E-12
   7774,  7.774000000E-01,  4.140857362E-12
   7775,  7.775000000E-01,  3.160292340E-12
   7776,  7.776000000E-01,  3.734890869E-12
   7777,  7.777000000E-01,  6.139461335E-12
   7778,  7.778000000E-01,  3.722399559E-12
   7779,  7.779000000E-01,  2.173481664E-12
   7780,  7.780000000E-01,  4.134611924E-12
   7781,  7.781000000E-01,  5.702266784E-12
   7782,  7.782000000E-01,  2.585693812E-12
   7783,  7.783000000E-01,  4.253278719E-12
   7784,  7.784000000E-01,  5.052720395E-12
   7785,  7.785000000E-01,  3.878540718E-12
   7786,  7.786000000E-01,  7.338623632E-12
   7787,  7.787000000E-01,  5.321282911E-12
   7788,  7.788000000E-01,  3.622469512E-12
   7789,  7.789000000E-01,  3.428854856E-12
   7790,  7.790000000E-01,  3.297696317E-12
   7791,  7.791000000E-01,  2.136007950E-12
   7792,  7.792000000E-01,  5.265072232E-12
   7793,  7.793000000E-01,  4.415665316E-12
   7794,  7.794000000E-01,  4.184576730E-12
   7795,  7.795000000E-01,  5.514897566E-12
   7796,  7.796000000E-01,  5.927109498E-12
   7797,  7.797000000E-01,  1.505198527E-12
   7798,  7.798000000E-01,  4.265770029E-12
   7799,  7.799000000E-01,  6.189426575E-12
   7800,  7.800000000E-01,  2.791799777E-12
   7801,  7.801000000E-01,  4.465630556E-12
   7802,  7.802000000E-01,  3.703662810E-12
   7803,  7.803000000E-01,  6.976376508E-12
   7804,  7.804000000E-01,  3.834821349E-12
   7805,  7.805000000E-01,  3.228994329E-12
   7806,  7.806000000E-01,  7.494764358E-14
   7807,  7.807000000E-01,  3.691171500E-12
   7808,  7.808000000E-01,  5.964583428E-12
   7809,  7.809000000E-01,  1.717550256E-12
   7810,  7.810000000E-01,  4.097137993E-12
   7811,  7.811000000E-01,  3.753628051E-12
   7812,  7.812000000E-01,  3.291450662E-12
   7813,  7.813000000E-01,  4.790403751E-12
   7814,  7.814000000E-01,  4.134611924E-12
   7815,  7.815000000E-01,  3.734890869E-12
   7816,  7.816000000E-01,  3.510048155E-12
   7817,  7.817000000E-01,  4.684227832E-12
   7818,  7.818000000E-01,  3.647452132E-12
   7819,  7.819000000E-01,  4.190822602E-12
   7820,  7.820000000E-01,  4.321980707E-12
   7821,  7.821000000E-01,  4.621771282E-12
   7822,  7.822000000E-01,  4.128366052E-12
   7823,  7.823000000E-01,  3.047870983E-12
   7824,  7.824000000E-01,  2.467026583E-12
   7825,  7.825000000E-01,  3.884786156E-12
   7826,  7.826000000E-01,  6.595392635E-12
   7827,  7.827000000E-01,  1.311583763E-12
   7828,  7.828000000E-01,  3.909768776E-12
   7829,  7.829000000E-01,  3.041625328E-12
   7830,  7.830000000E-01,  3.297696317E-12
   7831,  7.831000000E-01,  3.360152868E-12
   7832,  7.832000000E-01,  4.727947200E-12
   7833,  7.833000000E-01,  1.911165020E-12
   7834,  7.834000000E-01,  4.746684382E-12
   7835,  7.835000000E-01,  3.628715167E-12
   7836,  7.836000000E-01,  4.927807728E-12
   7837,  7.837000000E-01,  2.123516640E-12
   7838,  7.838000000E-01,  4.534332545E-12
   7839,  7.839000000E-01,  2.754326064E-12
   7840,  7.840000000E-01,  4.921561856E-12
   7841,  7.841000000E-01,  4.740438510E-12
   7842,  7.842000000E-01,  1.786252244E-12
   7843,  7.843000000E-01,  3.235239984E-12
   7844,  7.844000000E-01,  5.983320176E-12
   7845,  7.845000000E-01,  1.861199779E-12
   7846,  7.846000000E-01,  2.042323342E-12
   7847,  7.847000000E-01,  3.303941972E-12
   7848,  7.848000000E-01,  3.035379673E-12
   7849,  7.849000000E-01,  3.160292340E-12
   7850,  7.850000000E-01,  1.105477797E-12
   7851,  7.851000000E-01,  3.878540718E-12
   7852,  7.852000000E-01,  2.610676215E-12
   7853,  7.853000000E-01,  4.659245212E-12
   7854,  7.854000000E-01,  2.229692559E-12
   7855,  7.855000000E-01,  2.679378421E-12
   7856,  7.856000000E-01,  7.394834745E-12
   7857,  7.857000000E-01,  3.147801030E-12
   7858,  7.858000000E-01,  4.827877681E-12
   7859,  7.859000000E-01,  5.739740714E-12
   7860,  7.860000000E-01,  2.879238731E-12
   7861,  7.861000000E-01,  2.916712444E-12
   7862,  7.862000000E-01,  3.491311190E-12
   7863,  7.863000000E-01,  4.053418625E-12
   7864,  7.864000000E-01,  3.085344697E-12
   7865,  7.865000000E-01,  3.884786156E-12
   7866,  7.866000000E-01,  3.522539248E-12
   7867,  7.867000000E-01,  4.859105739E-12
   7868,  7.868000000E-01,  5.208861554E-12
   7869,  7.869000000E-01,  1.386531406E-12
   7870,  7.870000000E-01,  3.172783650E-12
   7871,  7.871000000E-01,  4.284507211E-12
   7872,  7.872000000E-01,  3.322678938E-12
   7873,  7.873000000E-01,  4.740438510E-12
   7874,  7.874000000E-01,  4.396928568E-12
   7875,  7.875000000E-01,  3.603732547E-12
   7876,  7.876000000E-01,  2.760571502E-12
   7877,  7.877000000E-01,  3.460082915E-12
   7878,  7.878000000E-01,  3.597486892E-12
   7879,  7.879000000E-01,  5.233843740E-12
   7880,  7.880000000E-01,  5.864653381E-12
   7881,  7.881000000E-01,  4.003453385E-12
   7882,  7.882000000E-01,  3.628715167E-12
   7883,  7.883000000E-01,  3.260222604E-12
   7884,  7.884000000E-01,  3.353907213E-12
   7885,  7.885000000E-01,  5.933355370E-12
   7886,  7.886000000E-01,  4.809140499E-12
   7887,  7.887000000E-01,  2.179727319E-12
   7888,  7.888000000E-01,  4.197068040E-12
   7889,  7.889000000E-01,  4.278261339E-12
   7890,  7.890000000E-01,  3.816084167E-12
   7891,  7.891000000E-01,  5.302545729E-12
   7892,  7.892000000E-01,  2.279657582E-12
   7893,  7.893000000E-01,  6.045776726E-12
   7894,  7.894000000E-01,  4.153348672E-12
   7895,  7.895000000E-01,  1.055512665E-12
   7896,  7.896000000E-01,  3.216503019E-12
   7897,  7.897000000E-01,  4.859105739E-12
   7898,  7.898000000E-01,  4.709210452E-12
   7899,  7.899000000E-01,  2.510746168E-12
   7900,  7.900000000E-01,  5.477423636E-12
   7901,  7.901000000E-01,  3.978470765E-12
   7902,  7.902000000E-01,  2.823028053E-12
   7903,  7.903000000E-01,  2.816782398E-12
   7904,  7.904000000E-01,  5.721003532E-12
   7905,  7.905000000E-01,  1.592637480E-12
   7906,  7.906000000E-01,  4.765421131E-12
   7907,  7.907000000E-01,  5.271317671E-12
   7908,  7.908000000E-01,  4.727947200E-12
   7909,  7.909000000E-01,  1.274109941E-12
   7910,  7.910000000E-01,  3.666188880E-12
   7911,  7.911000000E-01,  6.276865312E-12
   7912,  7.912000000E-01,  5.177633062E-12
   7913,  7.913000000E-01,  4.777912441E-12
   7914,  7.914000000E-01,  8.618979011E-13
   7915,  7.915000000E-01,  3.709908249E-12
   7916,  7.916000000E-01,  5.677284164E-12
   7917,  7.917000000E-01,  4.759175692E-12
   7918,  7.918000000E-01,  2.816782398E-12
   7919,  7.919000000E-01,  2.922958100E-12
   7920,  7.920000000E-01,  3.035379673E-12
   7921,  7.921000000E-01,  2.972923340E-12
   7922,  7.922000000E-01,  5.271317671E-12
   7923,  7.923000000E-01,  1.174179786E-12
   7924,  7.924000000E-01,  6.720305736E-12
   7925,  7.925000000E-01,  3.872294846E-12
   7926,  7.926000000E-01,  7.619677458E-13
   7927,  7.927000000E-01,  2.154744915E-12
   7928,  7.928000000E-01,  3.784856109E-12
   7929,  7.929000000E-01,  4.715455890E-12
   7930,  7.930000000E-01,  4.428156626E-12
   7931,  7.931000000E-01,  5.358756841E-12
   7932,  7.932000000E-01,  2.354605226E-12
   7933,  7.933000000E-01,  6.807744472E-13
   7934,  7.934000000E-01,  3.485065535E-12
   7935,  7.935000000E-01,  3.947242706E-12
   7936,  7.936000000E-01,  2.766817157E-12
   7937,  7.937000000E-01,  3.541276213E-12
   7938,  7.938000000E-01,  2.129762295E-12
   7939,  7.939000000E-01,  6.045776726E-12
   7940,  7.940000000E-01,  2.423307215E-12
   7941,  7.941000000E-01,  4.109629304E-12
   7942,  7.942000000E-01,  4.228296532E-12
   7943,  7.943000000E-01,  6.938903011E-12
   7944,  7.944000000E-01,  4.609280405E-12
   7945,  7.945000000E-01,  4.746684274E-13
   7946,  7.946000000E-01,  2.385833284E-12
   7947,  7.947000000E-01,  3.097836007E-12
   7948,  7.948000000E-01,  5.939600808E-12
   7949,  7.949000000E-01,  3.766119361E-12
   7950,  7.950000000E-01,  1.530181147E-12
   7951,  7.951000000E-01,  1.630111302E-12
   7952,  7.952000000E-01,  7.276167516E-12
   7953,  7.953000000E-01,  9.181086880E-13
   7954,  7.954000000E-01,  4.784157879E-12
   7955,  7.955000000E-01,  6.151952645E-12
   7956,  7.956000000E-01,  1.605128790E-12
   7957,  7.957000000E-01,  3.734890869E-12
   7958,  7.958000000E-01,  1.892428055E-12
   7959,  7.959000000E-01,  2.167236009E-12
   7960,  7.960000000E-01,  5.002755155E-12
   7961,  7.961000000E-01,  6.532936518E-12
   7962,  7.962000000E-01,  2.922958100E-12
   7963,  7.963000000E-01, -6.870201023E-13
   7964,  7.964000000E-01,  3.397626581E-12
   7965,  7.965000000E-01,  2.648150145E-12
   7966,  7.966000000E-01,  5.296300291E-12
   7967,  7.967000000E-01,  2.367096536E-12
   7968,  7.968000000E-01,  3.828575477E-12
   7969,  7.969000000E-01,  3.972225326E-12
   7970,  7.970000000E-01,  4.197068040E-12
   7971,  7.971000000E-01,  2.042323342E-12
   7972,  7.972000000E-01,  5.721003532E-12
   7973,  7.973000000E-01,  7.432308349E-13
   7974,  7.974000000E-01,  4.628017154E-12
   7975,  7.975000000E-01,  6.376795359E-12
   7976,  7.976000000E-01,  2.897975696E-12
   7977,  7.977000000E-01,  2.379587846E-12
   7978,  7.978000000E-01,  4.846614429E-12
   7979,  7.979000000E-01,  6.439251909E-12
   7980,  7.980000000E-01,  2.698115169E-12
   7981,  7.981000000E-01, -9.368455447E-14
   7982,  7.982000000E-01,  1.605128790E-12
   7983,  7.983000000E-01,  3.747382179E-12
   7984,  7.984000000E-01,  3.709908249E-12
   7985,  7.985000000E-01,  3.597486892E-12
   7986,  7.986000000E-01,  5.870898819E-12
   7987,  7.987000000E-01,  3.297696317E-12
   7988,  7.988000000E-01,  1.217899262E-12
   7989,  7.989000000E-01,  3.553767523E-12
   7990,  7.990000000E-01,  5.633564795E-12
   7991,  7.991000000E-01,  2.966677685E-12
   7992,  7.992000000E-01,  2.154744915E-12
   7993,  7.993000000E-01,  2.554465537E-12
   7994,  7.994000000E-01,  4.259524591E-12
   7995,  7.995000000E-01,  3.066607732E-12
   7996,  7.996000000E-01,  7.251184896E-12
   7997,  7.997000000E-01,  2.985414650E-12
   7998,  7.998000000E-01,  2.435798525E-12
   7999,  7.999000000E-01,  5.608582175E-12
   8000,  8.000000000E-01,  4.284507211E-12
   8001,  8.001000000E-01,  1.055512665E-12
   8002,  8.002000000E-01,  3.741136741E-12
   8003,  8.003000000E-01,  3.228994329E-12
   8004,  8.004000000E-01,  1.498952872E-12
   8005,  8.005000000E-01,  2.379587846E-12
   8006,  8.006000000E-01,  5.040229085E-12
   8007,  8.007000000E-01,  5.096439763E-12
   8008,  8.008000000E-01,  3.747382179E-12
   8009,  8.009000000E-01,  2.329622606E-12
   8010,  8.010000000E-01,  7.588448966E-12
   8011,  8.011000000E-01,  4.934053383E-13
   8012,  8.012000000E-01,  3.497556845E-12
   8013,  8.013000000E-01,  6.832727092E-12
   8014,  8.014000000E-01,  3.553767523E-12
   8015,  8.015000000E-01,  2.848010456E-12
   8016,  8.016000000E-01,  2.985414650E-12
   8017,  8.017000000E-01,  3.435100511E-12
   8018,  8.018000000E-01,  2.785554122E-12
   8019,  8.019000000E-01,  4.184576947E-13
   8020,  8.020000000E-01,  3.435100511E-12
   8021,  8.021000000E-01,  4.134611924E-12
   8022,  8.022000000E-01,  4.927807728E-12
   8023,  8.023000000E-01,  2.492009203E-12
   8024,  8.024000000E-01,  2.298394548E-12
   8025,  8.025000000E-01,  4.752929821E-12
   8026,  8.026000000E-01,  1.886182400E-12
   8027,  8.027000000E-01,  3.335170248E-12
   8028,  8.028000000E-01,  6.532936518E-12
   8029,  8.029000000E-01,  8.050626138E-12
   8030,  8.030000000E-01,  1.623865647E-12
   8031,  8.031000000E-01,  3.316433283E-12
   8032,  8.032000000E-01,  4.540577983E-12
   8033,  8.033000000E-01,  8.119328235E-13
   8034,  8.034000000E-01,  5.814688141E-12
   8035,  8.035000000E-01,  3.216503019E-12
   8036,  8.036000000E-01,  2.429552870E-12
   8037,  8.037000000E-01,  6.645357875E-12
   8038,  8.038000000E-01,  6.995113581E-13
   8039,  8.039000000E-01,  3.022888363E-12
   8040,  8.040000000E-01,  3.422609201E-12
   8041,  8.041000000E-01,  2.242183652E-12
   8042,  8.042000000E-01,  3.097836007E-12
   8043,  8.043000000E-01,  3.516293810E-12
   8044,  8.044000000E-01,  3.210257581E-12
   8045,  8.045000000E-01,  3.653697570E-12
   8046,  8.046000000E-01,  5.227598302E-12
   8047,  8.047000000E-01,  3.428854856E-12
   8048,  8.048000000E-01,  4.934053166E-12
   8049,  8.049000000E-01,  5.714758094E-12
   8050,  8.050000000E-01,  4.640508464E-12
   8051,  8.051000000E-01, -1.374040177E-13
   8052,  8.052000000E-01,  4.965281658E-12
   8053,  8.053000000E-01,  4.609280405E-12
   8054,  8.054000000E-01,  4.328226579E-12
   8055,  8.055000000E-01,  9.618281649E-13
   8056,  8.056000000E-01,  2.348359571E-12
   8057,  8.057000000E-01,  6.058268037E-13
   8058,  8.058000000E-01,  2.635658835E-12
   8059,  8.059000000E-01,  5.377493589E-12
   8060,  8.060000000E-01,  2.335868261E-12
   8061,  8.061000000E-01,  4.990264278E-12
   8062,  8.062000000E-01,  3.391380926E-12
   8063,  8.063000000E-01,  2.529483133E-12
   8064,  8.064000000E-01,  2.348359571E-12
   8065,  8.065000000E-01,  5.090194325E-12
   8066,  8.066000000E-01,  5.177633062E-12
   8067,  8.067000000E-01,  3.709908249E-12
   8068,  8.068000000E-01,  4.165839982E-12
   8069,  8.069000000E-01,  7.869502576E-13
   8070,  8.070000000E-01,  3.366398306E-12
   8071,  8.071000000E-01,  4.003453385E-12
   8072,  8.072000000E-01,  3.460082915E-12
   8073,  8.073000000E-01,  5.858407509E-12
   8074,  8.074000000E-01,  2.754326064E-12
   8075,  8.075000000E-01,  3.603732547E-12
   8076,  8.076000000E-01,  2.922958100E-12
   8077,  8.077000000E-01,  5.190124372E-12
   8078,  8.078000000E-01,  6.476725840E-12
   8079,  8.079000000E-01,  1.455233503E-12
   8080,  8.080000000E-01,  3.997207947E-12
   8081,  8.081000000E-01,  5.283808981E-12
   8082,  8.082000000E-01, -1.374040177E-13
   8083,  8.083000000E-01,  6.226900072E-12
   8084,  8.084000000E-01,  3.553767523E-12
   8085,  8.085000000E-01,  4.459385118E-12
   8086,  8.086000000E-01,  3.453837260E-12
   8087,  8.087000000E-01,  5.371248151E-13
   8088,  8.088000000E-01,  4.596789095E-12
   8089,  8.089000000E-01,  2.342113916E-12
   8090,  8.090000000E-01,  4.771666569E-12
   8091,  8.091000000E-01,  4.584297785E-12
   8092,  8.092000000E-01,  5.558617260E-13
   8093,  8.093000000E-01,  3.972225326E-12
   8094,  8.094000000E-01,  3.797347419E-12
   8095,  8.095000000E-01,  4.734193072E-12
   8096,  8.096000000E-01,  3.422609201E-12
   8097,  8.097000000E-01,  4.615525843E-12
   8098,  8.098000000E-01,  3.422609201E-12
   8099,  8.099000000E-01,  4.409419878E-12
   8100,  8.100000000E-01,  4.034681443E-12
   8101,  8.101000000E-01,  4.334472017E-12
   8102,  8.102000000E-01,  2.579448157E-12
   8103,  8.103000000E-01,  2.454535490E-12
   8104,  8.104000000E-01,  4.628017154E-12
   8105,  8.105000000E-01,  1.979867008E-12
   8106,  8.106000000E-01,  2.585693812E-12
   8107,  8.107000000E-01,  4.521841235E-12
   8108,  8.108000000E-01,  4.084646683E-12
   8109,  8.109000000E-01,  1.773760934E-12
   8110,  8.110000000E-01,  4.521841235E-12
   8111,  8.111000000E-01,  6.333075991E-12
   8112,  8.112000000E-01,  2.916712444E-12
   8113,  8.113000000E-01,  2.210955594E-12
   8114,  8.114000000E-01,  4.827877681E-12
   8115,  8.115000000E-01,  2.623167525E-12
   8116,  8.116000000E-01,  7.007605000E-12
   8117,  8.117000000E-01,  4.559315165E-13
   8118,  8.118000000E-01,  1.942393078E-12
   8119,  8.119000000E-01,  5.571108245E-12
   8120,  8.120000000E-01,  2.766817157E-12
   8121,  8.121000000E-01,  5.933355370E-12
   8122,  8.122000000E-01,  2.373342191E-12
   8123,  8.123000000E-01,  3.978470765E-12
   8124,  8.124000000E-01,  5.664792854E-12
   8125,  8.125000000E-01,  4.584297785E-12
   8126,  8.126000000E-01,  3.047870983E-12
   8127,  8.127000000E-01,  2.598185122E-12
   8128,  8.128000000E-01,  5.908372749E-12
   8129,  8.129000000E-01,  3.884786156E-12
   8130,  8.130000000E-01,  4.390682696E-12
   8131,  8.131000000E-01,  5.452441016E-12
   8132,  8.132000000E-01,  4.465630556E-12
   8133,  8.133000000E-01,  1.149197274E-12
   8134,  8.134000000E-01,  2.685623859E-12
   8135,  8.135000000E-01,  3.759873489E-12
   8136,  8.136000000E-01,  3.797347419E-12
   8137,  8.137000000E-01,  3.247731402E-13
   8138,  8.138000000E-01,  2.492009203E-12
   8139,  8.139000000E-01,  3.085344697E-12
   8140,  8.140000000E-01,  3.853558098E-12
   8141,  8.141000000E-01,  7.157500287E-12
   8142,  8.142000000E-01,  2.779308467E-12
   8143,  8.143000000E-01,  2.554465537E-12
   8144,  8.144000000E-01,  4.359454638E-12
   8145,  8.145000000E-01,  1.349057584E-12
   8146,  8.146000000E-01,  1.002424792E-11
   8147,  8.147000000E-01,  6.389286669E-12
   8148,  8.148000000E-01,  4.222050660E-12
   8149,  8.149000000E-01,  3.947242706E-12
   8150,  8.150000000E-01,  1.954884388E-12
   8151,  8.151000000E-01,  3.097836007E-12
   8152,  8.152000000E-01,  3.684926062E-12
   8153,  8.153000000E-01,  2.673132765E-12
   8154,  8.154000000E-01, -1.573900515E-12
   8155,  8.155000000E-01,  2.086042710E-12
   8156,  8.156000000E-01,  5.021492337E-12
   8157,  8.157000000E-01,  2.835519363E-12
   8158,  8.158000000E-01,  4.921561856E-12
   8159,  8.159000000E-01,  4.484367305E-12
   8160,  8.160000000E-01,  4.147103234E-12
   8161,  8.161000000E-01,  1.979867008E-12
   8162,  8.162000000E-01,  3.316433283E-12
   8163,  8.163000000E-01,  7.213710965E-12
   8164,  8.164000000E-01,  4.590543223E-12
   8165,  8.165000000E-01, -5.433704159E-13
   8166,  8.166000000E-01,  1.436496538E-12
   8167,  8.167000000E-01,  8.113082255E-12
   8168,  8.168000000E-01,  2.960432030E-12
   8169,  8.169000000E-01,  3.322678938E-12
   8170,  8.170000000E-01,  4.571806475E-12
   8171,  8.171000000E-01,  6.951394321E-12
   8172,  8.172000000E-01,  2.123516640E-12
   8173,  8.173000000E-01, -4.996509798E-14
   8174,  8.174000000E-01,  2.954186375E-12
   8175,  8.175000000E-01,  9.293507804E-12
   8176,  8.176000000E-01,  2.479517893E-12
   8177,  8.177000000E-01,  4.084646683E-12
   8178,  8.178000000E-01,  2.735589099E-12
   8179,  8.179000000E-01,  1.942393078E-12
   8180,  8.180000000E-01,  2.017340722E-12
   8181,  8.181000000E-01,  4.222050660E-12
   8182,  8.182000000E-01,  7.319886884E-12
   8183,  8.183000000E-01,  2.685624076E-13
   8184,  8.184000000E-01,  3.129064282E-12
   8185,  8.185000000E-01,  1.979867008E-12
   8186,  8.186000000E-01,  4.309489831E-12
   8187,  8.187000000E-01,  2.729343444E-12
   8188,  8.188000000E-01,  4.421911188E-12
   8189,  8.189000000E-01,  2.254674962E-12
   8190,  8.190000000E-01,  3.672434752E-12
   8191,  8.191000000E-01,  2.516991823E-12
   8192,  8.192000000E-01,  3.179029305E-12
   8193,  8.193000000E-01,  3.853558098E-12
   8194,  8.194000000E-01,  5.215106992E-12
   8195,  8.195000000E-01,  3.410117891E-12
   8196,  8.196000000E-01,  3.622469512E-12
   8197,  8.197000000E-01,  4.003453385E-12
   8198,  8.198000000E-01,  6.101987405E-12
   8199,  8.199000000E-01,  3.809838729E-12
   8200,  8.200000000E-01,  3.241485639E-12
   8201,  8.201000000E-01,  3.416363546E-12
   8202,  8.202000000E-01,  5.258826360E-12
   8203,  8.203000000E-01,  2.523237478E-12
   8204,  8.204000000E-01,  6.888937771E-12
   8205,  8.205000000E-01,  3.965979455E-12
   8206,  8.206000000E-01,  4.222050660E-12
   8207,  8.207000000E-01, -8.306697344E-13
   8208,  8.208000000E-01,  5.102685635E-12
   8209,  8.209000000E-01,  4.584297785E-12
   8210,  8.210000000E-01,  3.535030558E-12
   8211,  8.211000000E-01,  3.104081662E-12
   8212,  8.212000000E-01,  3.497556845E-12
   8213,  8.213000000E-01,  4.496858615E-12
   8214,  8.214000000E-01,  4.553069293E-12
   8215,  8.215000000E-01,  3.403872236E-12
   8216,  8.216000000E-01,  3.878540718E-12
   8217,  8.217000000E-01,  3.978470765E-12
   8218,  8.218000000E-01,  5.583599555E-12
   8219,  8.219000000E-01,  2.229692559E-12
   8220,  8.220000000E-01,  5.015246465E-12
   8221,  8.221000000E-01,  4.040927315E-12
   8222,  8.222000000E-01,  1.467724705E-12
   8223,  8.223000000E-01,  2.279657582E-12
   8224,  8.224000000E-01,  4.927807728E-12
   8225,  8.225000000E-01,  6.863955151E-12
   8226,  8.226000000E-01,  1.873691089E-12
   8227,  8.227000000E-01,  3.366398306E-12
   8228,  8.228000000E-01,  3.584995798E-12
   8229,  8.229000000E-01,  5.127668255E-12
   8230,  8.230000000E-01, -7.619677458E-13
   8231,  8.231000000E-01,  4.590543223E-12
   8232,  8.232000000E-01,  4.084646683E-12
   8233,  8.233000000E-01,  5.208861554E-12
   8234,  8.234000000E-01,  3.584995798E-12
   8235,  8.235000000E-01,  4.053418625E-12
   8236,  8.236000000E-01,  4.109629304E-12
   8237,  8.237000000E-01,  2.404570250E-12
   8238,  8.238000000E-01,  4.265770029E-12
   8239,  8.239000000E-01,  7.082552426E-12
   8240,  8.240000000E-01,  3.516293810E-12
   8241,  8.241000000E-01,  4.871597049E-12
   8242,  8.242000000E-01, -1.498952872E-12
   8243,  8.243000000E-01,  7.076306988E-12
   8244,  8.244000000E-01,  6.251882692E-12
   8245,  8.245000000E-01,  2.991660088E-12
   8246,  8.246000000E-01,  6.245637145E-13
   8247,  8.247000000E-01,  4.109629304E-12
   8248,  8.248000000E-01,  7.157500287E-12
   8249,  8.249000000E-01,  3.347661558E-12
   8250,  8.250000000E-01,  2.254674962E-12
   8251,  8.251000000E-01,  6.957639759E-12
   8252,  8.252000000E-01,  2.192218629E-12
   8253,  8.253000000E-01,  3.928505958E-12
   8254,  8.254000000E-01,  2.798045433E-12
   8255,  8.255000000E-01,  7.326132756E-12
   8256,  8.256000000E-01,  3.054116638E-12
   8257,  8.257000000E-01,  9.743193665E-13
   8258,  8.258000000E-01,  2.535728572E-12
   8259,  8.259000000E-01,  5.177633062E-12
   8260,  8.260000000E-01,  1.686321980E-12
   8261,  8.261000000E-01,  6.682831805E-12
   8262,  8.262000000E-01,  6.564164576E-12
   8263,  8.263000000E-01,  6.932657031E-13
   8264,  8.264000000E-01,  1.167934130E-12
   8265,  8.265000000E-01,  2.947940720E-12
   8266,  8.266000000E-01,  5.621073485E-12
   8267,  8.267000000E-01,  9.318490424E-12
   8268,  8.268000000E-01,  3.541276213E-12
   8269,  8.269000000E-01,  7.557220908E-13
   8270,  8.270000000E-01,  5.427458830E-12
   8271,  8.271000000E-01,  1.274109941E-12
   8272,  8.272000000E-01,  3.353907213E-12
   8273,  8.273000000E-01,  7.775818184E-12
   8274,  8.274000000E-01,  6.158198083E-12
   8275,  8.275000000E-01, -5.745986369E-13
   8276,  8.276000000E-01,  5.496160710E-13
   8277,  8.277000000E-01,  4.028436005E-12
   8278,  8.278000000E-01,  4.584297785E-12
   8279,  8.279000000E-01,  3.797347419E-12
   8280,  8.280000000E-01,  3.784856109E-12
   8281,  8.281000000E-01,  5.521143005E-12
   8282,  8.282000000E-01,  6.052022165E-12
   8283,  8.283000000E-01,  1.661339469E-12
   8284,  8.284000000E-01,  4.353209199E-12
   8285,  8.285000000E-01,  5.783460082E-12
   8286,  8.286000000E-01,  7.807046676E-12
   8287,  8.287000000E-01,  4.278261339E-12
   8288,  8.288000000E-01,  1.161688475E-12
   8289,  8.289000000E-01,  4.677982394E-12
   8290,  8.290000000E-01,  2.204709939E-12
   8291,  8.291000000E-01,  1.854954124E-12
   8292,  8.292000000E-01,  3.410117891E-12
   8293,  8.293000000E-01,  6.201917452E-12
   8294,  8.294000000E-01,  2.142253605E-12
   8295,  8.295000000E-01,  3.228994329E-12
   8296,  8.296000000E-01,  2.798045433E-12
   8297,  8.297000000E-01,  3.503802500E-12
   8298,  8.298000000E-01,  2.841764801E-12
   8299,  8.299000000E-01,  3.734890869E-12
   8300,  8.300000000E-01,  7.376097129E-12
   8301,  8.301000000E-01,  6.951394321E-12
   8302,  8.302000000E-01,  1.561409313E-12
   8303,  8.303000000E-01,  2.904221351E-12
   8304,  8.304000000E-01,  3.035379673E-12
   8305,  8.305000000E-01,  3.597486892E-12
   8306,  8.306000000E-01,  4.640508464E-12
   8307,  8.307000000E-01,  4.490613176E-12
   8308,  8.308000000E-01,  3.503802500E-12
   8309,  8.309000000E-01,  2.566956847E-12
   8310,  8.310000000E-01,  3.372643961E-12
   8311,  8.311000000E-01,  4.084646683E-12
   8312,  8.312000000E-01,  6.626621127E-12
   8313,  8.313000000E-01,  3.784856109E-12
   8314,  8.314000000E-01,  4.059664063E-12
   8315,  8.315000000E-01,  3.803592857E-12
   8316,  8.316000000E-01,  3.822330039E-12
   8317,  8.317000000E-01,  4.765421131E-12
   8318,  8.318000000E-01,  3.591241454E-12
   8319,  8.319000000E-01,  4.865351177E-12
   8320,  8.320000000E-01,  6.645357875E-12
   8321,  8.321000000E-01,  3.216503019E-12
   8322,  8.322000000E-01,  2.510746168E-12
   8323,  8.323000000E-01,  6.720305736E-12
   8324,  8.324000000E-01,  2.467026583E-12
   8325,  8.325000000E-01,  2.279657582E-12
   8326,  8.326000000E-01,  1.811234756E-12
   8327,  8.327000000E-01,  6.489217150E-12
   8328,  8.328000000E-01,  1.711304601E-12
   8329,  8.329000000E-01,  4.215805222E-12
   8330,  8.330000000E-01,  4.209559350E-12
   8331,  8.331000000E-01,  3.228994329E-12
   8332,  8.332000000E-01,  3.035379673E-12
   8333,  8.333000000E-01,  4.396928568E-12
   8334,  8.334000000E-01,  8.175539239E-12
   8335,  8.335000000E-01,  4.690473270E-12
   8336,  8.336000000E-01,  6.245637247E-15
   8337,  8.337000000E-01,  3.553767523E-12
   8338,  8.338000000E-01,  3.866049408E-12
   8339,  8.339000000E-01,  3.235239984E-12
   8340,  8.340000000E-01,  5.958337990E-12
   8341,  8.341000000E-01,  3.141555375E-12
   8342,  8.342000000E-01,  5.508652128E-12
   8343,  8.343000000E-01, -4.559315165E-13
   8344,  8.344000000E-01,  3.560013178E-12
   8345,  8.345000000E-01,  5.389984899E-12
   8346,  8.346000000E-01,  5.502406256E-12
   8347,  8.347000000E-01,  2.223446904E-12
   8348,  8.348000000E-01,  2.673132765E-12
   8349,  8.349000000E-01,  5.046474957E-12
   8350,  8.350000000E-01,  5.933355370E-12
   8351,  8.351000000E-01,  1.636356957E-12
   8352,  8.352000000E-01,  3.909768776E-12
   8353,  8.353000000E-01,  5.970829300E-12
   8354,  8.354000000E-01,  5.633564795E-12
   8355,  8.355000000E-01,  2.079797055E-12
   8356,  8.356000000E-01,  4.365700509E-12
   8357,  8.357000000E-01,  3.416363546E-12
   8358,  8.358000000E-01,  2.229692559E-12
   8359,  8.359000000E-01,  2.017340722E-12
   8360,  8.360000000E-01,  3.703662810E-12
   8361,  8.361000000E-01,  3.759873489E-12
   8362,  8.362000000E-01,  3.909768776E-12
   8363,  8.363000000E-01,  5.677284164E-12
   8364,  8.364000000E-01,  2.254674962E-12
   8365,  8.365000000E-01,  6.364304049E-12
   8366,  8.366000000E-01, -1.898673710E-12
   8367,  8.367000000E-01,  4.578051913E-12
   8368,  8.368000000E-01,  8.038135262E-12
   8369,  8.369000000E-01,  5.102685635E-12
   8370,  8.370000000E-01,  1.854954124E-12
   8371,  8.371000000E-01,  1.723795802E-12
   8372,  8.372000000E-01,  3.472574225E-12
   8373,  8.373000000E-01,  4.203313912E-12
   8374,  8.374000000E-01,  3.747382179E-12
   8375,  8.375000000E-01,  5.365002279E-12
   8376,  8.376000000E-01,  3.372643961E-12
   8377,  8.377000000E-01,  4.834123119E-12
   8378,  8.378000000E-01,  2.160990354E-12
   8379,  8.379000000E-01,  5.327528349E-12
   8380,  8.380000000E-01,  6.607883945E-12
   8381,  8.381000000E-01,  4.727947200E-12
   8382,  8.382000000E-01,  2.217201249E-12
   8383,  8.383000000E-01,  5.646056105E-12
   8384,  8.384000000E-01,  3.403872236E-12
   8385,  8.385000000E-01,  2.385833284E-12
   8386,  8.386000000E-01,  4.265770029E-12
   8387,  8.387000000E-01,  7.638414207E-12
   8388,  8.388000000E-01,  5.083948453E-12
   8389,  8.389000000E-01,  6.245637247E-15
   8390,  8.390000000E-01,  8.306697344E-13
   8391,  8.391000000E-01,  5.002755155E-12
   8392,  8.392000000E-01,  4.309489831E-12
   8393,  8.393000000E-01,  1.661339469E-12
   8394,  8.394000000E-01,  5.745986152E-12
   8395,  8.395000000E-01,  2.292148893E-12
   8396,  8.396000000E-01,  2.979168995E-12
   8397,  8.397000000E-01,  3.435100511E-12
   8398,  8.398000000E-01,  5.027737775E-12
   8399,  8.399000000E-01,  3.072853387E-12
   8400,  8.400000000E-01,  4.340717889E-12
   8401,  8.401000000E-01,  3.397626581E-12
   8402,  8.402000000E-01,  7.101289608E-12
   8403,  8.403000000E-01,  6.782761852E-12
   8404,  8.404000000E-01,  1.261618739E-12
   8405,  8.405000000E-01,  1.823726066E-12
   8406,  8.406000000E-01,  3.866049408E-12
   8407,  8.407000000E-01,  2.004849411E-12
   8408,  8.408000000E-01,  3.666188880E-12
   8409,  8.409000000E-01,  5.083948453E-12
   8410,  8.410000000E-01,  3.678680190E-12
   8411,  8.411000000E-01,  3.060362293E-12
   8412,  8.412000000E-01,  4.796649189E-12
   8413,  8.413000000E-01,  4.659245212E-12
   8414,  8.414000000E-01,  6.701568554E-12
   8415,  8.415000000E-01,  3.959734016E-12
   8416,  8.416000000E-01,  1.305338108E-12
   8417,  8.417000000E-01,  5.589845427E-12
   8418,  8.418000000E-01,  4.927807728E-12
   8419,  8.419000000E-01,  3.703662810E-12
   8420,  8.420000000E-01,  2.829273708E-12
   8421,  8.421000000E-01,  4.278261339E-12
   8422,  8.422000000E-01,  4.815386371E-12
   8423,  8.423000000E-01,  5.621073268E-14
   8424,  8.424000000E-01,  5.745986369E-13
   8425,  8.425000000E-01,  3.341415903E-12
   8426,  8.426000000E-01,  3.684926062E-12
   8427,  8.427000000E-01,  2.279657582E-12
   8428,  8.428000000E-01,  4.902825108E-12
   8429,  8.429000000E-01,  1.573900515E-12
   8430,  8.430000000E-01,  6.757779232E-12
   8431,  8.431000000E-01,  1.961130043E-12
   8432,  8.432000000E-01,  4.503104487E-12
   8433,  8.433000000E-01,  6.314339242E-12
   8434,  8.434000000E-01,  2.566956847E-12
   8435,  8.435000000E-01,  2.273411927E-12
   8436,  8.436000000E-01,  4.621771282E-12
   8437,  8.437000000E-01,  7.969433273E-12
   8438,  8.438000000E-01,  2.392078939E-12
   8439,  8.439000000E-01, -5.808442377E-13
   8440,  8.440000000E-01,  3.584995798E-12
   8441,  8.441000000E-01,  1.399022716E-12
   8442,  8.442000000E-01,  3.285205224E-12
   8443,  8.443000000E-01,  2.129762295E-12
   8444,  8.444000000E-01,  4.902825108E-12
   8445,  8.445000000E-01,  4.827877681E-12
   8446,  8.446000000E-01,  7.869502576E-13
   8447,  8.447000000E-01,  5.514897566E-12
   8448,  8.448000000E-01,  2.054814652E-12
   8449,  8.449000000E-01,  3.916014648E-12
   8450,  8.450000000E-01,  5.102685635E-12
   8451,  8.451000000E-01,  6.251882692E-12
   8452,  8.452000000E-01,  4.765421131E-12
   8453,  8.453000000E-01,  1.580146170E-12
   8454,  8.454000000E-01,  3.478819880E-12
   8455,  8.455000000E-01,  3.884786156E-12
   8456,  8.456000000E-01,  5.733494842E-12
   8457,  8.457000000E-01,  4.184576730E-12
   8458,  8.458000000E-01, -1.811234756E-12
   8459,  8.459000000E-01,  3.822330039E-12
   8460,  8.460000000E-01,  2.367096536E-12
   8461,  8.461000000E-01,  2.929203755E-12
   8462,  8.462000000E-01,  3.110327317E-12
   8463,  8.463000000E-01,  4.034681443E-12
   8464,  8.464000000E-01,  4.827877681E-12
   8465,  8.465000000E-01,  3.335170248E-12
   8466,  8.466000000E-01,  6.108233277E-12
   8467,  8.467000000E-01,  4.840368557E-12
   8468,  8.468000000E-01, -2.748080355E-13
   8469,  8.469000000E-01,  2.804291088E-12
   8470,  8.470000000E-01,  4.528087107E-12
   8471,  8.471000000E-01,  8.806348012E-12
   8472,  8.472000000E-01,  4.965281658E-12
   8473,  8.473000000E-01, -2.510746168E-12
   8474,  8.474000000E-01,  3.903523338E-12
   8475,  8.475000000E-01,  3.303941972E-12
   8476,  8.476000000E-01,  2.579448157E-12
   8477,  8.477000000E-01,  4.927807728E-12
   8478,  8.478000000E-01,  7.788309928E-12
   8479,  8.479000000E-01,  1.505198527E-12
   8480,  8.480000000E-01,  1.886182400E-12
   8481,  8.481000000E-01,  4.278261339E-12
   8482,  8.482000000E-01,  3.360152868E-12
   8483,  8.483000000E-01,  5.889636001E-12
   8484,  8.484000000E-01,  6.963885198E-12
   8485,  8.485000000E-01,  4.890333798E-12
   8486,  8.486000000E-01,  4.453139246E-12
   8487,  8.487000000E-01, -1.317829418E-12
   8488,  8.488000000E-01,  1.530181147E-12
   8489,  8.489000000E-01,  5.108931073E-12
   8490,  8.490000000E-01,  8.375399332E-12
   8491,  8.491000000E-01,  9.555825098E-13
   8492,  8.492000000E-01,  1.586391825E-12
   8493,  8.493000000E-01,  4.215805222E-12
   8494,  8.494000000E-01,  2.629413180E-12
   8495,  8.495000000E-01,  3.447591605E-12
   8496,  8.496000000E-01,  4.253278719E-12
   8497,  8.497000000E-01,  3.772364799E-12
   8498,  8.498000000E-01,  5.602336303E-12
   8499,  8.499000000E-01,  3.072853387E-12
   8500,  8.500000000E-01,  6.795253162E-12
   8501,  8.501000000E-01,  5.689775474E-12
   8502,  8.502000000E-01,  1.011793188E-12
   8503,  8.503000000E-01,  2.098534020E-12
   8504,  8.504000000E-01,  4.184576730E-12
   8505,  8.505000000E-01,  6.714059864E-12
   8506,  8.506000000E-01,  3.266468259E-12
   8507,  8.507000000E-01,  2.335868261E-12
   8508,  8.508000000E-01,  2.435798525E-12
   8509,  8.509000000E-01,  3.110327317E-12
   8510,  8.510000000E-01,  3.110327317E-12
   8511,  8.511000000E-01,  4.028436005E-12
   8512,  8.512000000E-01,  4.996509716E-12
   8513,  8.513000000E-01,  4.721701762E-12
   8514,  8.514000000E-01,  1.530181147E-12
   8515,  8.515000000E-01,  3.766119361E-12
   8516,  8.516000000E-01,  4.159594110E-12
   8517,  8.517000000E-01,  5.402476209E-12
   8518,  8.518000000E-01,  4.040927315E-12
   8519,  8.519000000E-01,  3.797347419E-12
   8520,  8.520000000E-01,  4.578051913E-12
   8521,  8.521000000E-01,  1.623865701E-13
   8522,  8.522000000E-01,  2.504500513E-12
   8523,  8.523000000E-01,  3.328924593E-12
   8524,  8.524000000E-01,  4.902825108E-12
   8525,  8.525000000E-01,  4.290752649E-12
   8526,  8.526000000E-01,  2.829273708E-12
   8527,  8.527000000E-01,  1.798743446E-12
   8528,  8.528000000E-01,  4.671736522E-12
   8529,  8.529000000E-01,  1.755024077E-12
   8530,  8.530000000E-01,  5.177633062E-12
   8531,  8.531000000E-01,  5.346265531E-12
   8532,  8.532000000E-01,  7.238693586E-12
   8533,  8.533000000E-01,  1.923656330E-12
   8534,  8.534000000E-01,  5.989566048E-12
   8535,  8.535000000E-01,  4.671736522E-12
   8536,  8.536000000E-01,  1.886182400E-12
   8537,  8.537000000E-01,  1.292846906E-12
   8538,  8.538000000E-01,  7.020096310E-12
   8539,  8.539000000E-01,  6.052022165E-12
   8540,  8.540000000E-01,  2.623167525E-12
   8541,  8.541000000E-01, -1.330320728E-12
   8542,  8.542000000E-01,  6.133215463E-12
   8543,  8.543000000E-01,  3.141555375E-12
   8544,  8.544000000E-01,  4.640508464E-12
   8545,  8.545000000E-01,  3.216503019E-12
   8546,  8.546000000E-01,  7.563466346E-12
   8547,  8.547000000E-01,  5.558616935E-12
   8548,  8.548000000E-01, -1.530181147E-12
   8549,  8.549000000E-01,  8.113082255E-12
   8550,  8.550000000E-01,  6.433006038E-12
   8551,  8.551000000E-01,  6.932657139E-12
   8552,  8.552000000E-01,  3.485065535E-12
   8553,  8.553000000E-01,  3.391380926E-12
   8554,  8.554000000E-01,  3.497556845E-12
   8555,  8.555000000E-01,  4.003453385E-12
   8556,  8.556000000E-01, -2.623167525E-13
   8557,  8.557000000E-01,  5.365002279E-12
   8558,  8.558000000E-01,  4.784157879E-12
   8559,  8.559000000E-01,  8.431609902E-13
   8560,  8.560000000E-01,  5.265072232E-12
   8561,  8.561000000E-01,  1.748778422E-12
   8562,  8.562000000E-01,  1.686321980E-12
   8563,  8.563000000E-01,  4.409419878E-12
   8564,  8.564000000E-01,  6.376795359E-12
   8565,  8.565000000E-01,  5.939600808E-12
   8566,  8.566000000E-01,  6.439251909E-12
   8567,  8.567000000E-01,  1.068003975E-12
   8568,  8.568000000E-01,  5.221352430E-12
   8569,  8.569000000E-01,  5.408721648E-12
   8570,  8.570000000E-01,  8.556523003E-13
   8571,  8.571000000E-01,  3.210257581E-12
   8572,  8.572000000E-01,  6.813989911E-12
   8573,  8.573000000E-01,  3.435100511E-12
   8574,  8.574000000E-01,  3.716154121E-12
   8575,  8.575000000E-01,  1.967375698E-12
   8576,  8.576000000E-01,  3.353907213E-12
   8577,  8.577000000E-01,  3.179029305E-12
   8578,  8.578000000E-01,  3.260222604E-12
   8579,  8.579000000E-01,  4.984018406E-12
   8580,  8.580000000E-01,  5.446195578E-12
   8581,  8.581000000E-01,  3.353907213E-12
   8582,  8.582000000E-01,  4.465630556E-12
   8583,  8.583000000E-01,  4.940299038E-12
   8584,  8.584000000E-01,  3.278959569E-12
   8585,  8.585000000E-01,  8.275468852E-12
   8586,  8.586000000E-01,  2.916712444E-12
   8587,  8.587000000E-01,  4.015944695E-12
   8588,  8.588000000E-01,  6.807744472E-12
   8589,  8.589000000E-01,  1.374040205E-12
   8590,  8.590000000E-01,  4.746684382E-12
   8591,  8.591000000E-01,  5.190124372E-12
   8592,  8.592000000E-01,  2.947940720E-12
   8593,  8.593000000E-01,  3.884786156E-12
   8594,  8.594000000E-01,  6.114478715E-12
   8595,  8.595000000E-01,  1.567654969E-12
   8596,  8.596000000E-01,  3.347661558E-12
   8597,  8.597000000E-01,  3.922260086E-12
   8598,  8.598000000E-01,  6.720305736E-12
   8599,  8.599000000E-01,  5.858407509E-12
   8600,  8.600000000E-01,  3.578750143E-12
   8601,  8.601000000E-01,  1.948638733E-12
   8602,  8.602000000E-01,  4.965281658E-12
   8603,  8.603000000E-01,  3.928505958E-12
   8604,  8.604000000E-01,  9.680737115E-13
   8605,  8.605000000E-01,  5.721003532E-12
   8606,  8.606000000E-01,  2.972923340E-12
   8607,  8.607000000E-01,  7.644660079E-12
   8608,  8.608000000E-01,  3.260222604E-12
   8609,  8.609000000E-01, -1.186671068E-13
   8610,  8.610000000E-01,  4.890333798E-12
   8611,  8.611000000E-01,  1.879936744E-12
   8612,  8.612000000E-01,  3.478819880E-12
   8613,  8.613000000E-01,  5.820934013E-12
   8614,  8.614000000E-01,  7.301150136E-12
   8615,  8.615000000E-01,  2.979168995E-12
   8616,  8.616000000E-01,  3.060362293E-12
   8617,  8.617000000E-01,  5.140159565E-12
   8618,  8.618000000E-01,  3.834821349E-12
   8619,  8.619000000E-01,  4.571806475E-12
   8620,  8.620000000E-01,  3.004151398E-12
   8621,  8.621000000E-01,  3.085344697E-12
   8622,  8.622000000E-01,  6.501708460E-12
   8623,  8.623000000E-01, -1.005547533E-12
   8624,  8.624000000E-01,  3.897277466E-12
   8625,  8.625000000E-01,  4.234541971E-12
   8626,  8.626000000E-01,  3.547521868E-12
   8627,  8.627000000E-01,  2.167236009E-12
   8628,  8.628000000E-01,  3.222748674E-12
   8629,  8.629000000E-01,  4.796649189E-12
   8630,  8.630000000E-01,  2.448289835E-12
   8631,  8.631000000E-01,  5.171387624E-12
   8632,  8.632000000E-01,  5.589845427E-12
   8633,  8.633000000E-01,  5.945846680E-12
   8634,  8.634000000E-01,  2.685623859E-12
   8635,  8.635000000E-01,  2.891730041E-12
   8636,  8.636000000E-01,  1.886182400E-12
   8637,  8.637000000E-01,  3.385135271E-12
   8638,  8.638000000E-01,  2.317131296E-12
   8639,  8.639000000E-01,  3.328924593E-12
   8640,  8.640000000E-01,  3.672434752E-12
   8641,  8.641000000E-01,  4.746684382E-12
   8642,  8.642000000E-01,  4.821631809E-12
   8643,  8.643000000E-01,  1.761269624E-12
   8644,  8.644000000E-01,  3.984716637E-12
   8645,  8.645000000E-01,  2.410815905E-12
   8646,  8.646000000E-01,  2.448289835E-12
   8647,  8.647000000E-01,  5.302545729E-12
   8648,  8.648000000E-01,  2.997905743E-12
   8649,  8.649000000E-01,  2.073551617E-12
   8650,  8.650000000E-01,  4.309489831E-12
   8651,  8.651000000E-01,  3.616223857E-12
   8652,  8.652000000E-01,  5.677284164E-12
   8653,  8.653000000E-01,  5.396230338E-12
   8654,  8.654000000E-01,  1.586391825E-12
   8655,  8.655000000E-01,  4.153348672E-12
   8656,  8.656000000E-01,  4.065909935E-12
   8657,  8.657000000E-01, -4.746684274E-13
   8658,  8.658000000E-01,  5.221352430E-12
   8659,  8.659000000E-01,  5.071457143E-12
   8660,  8.660000000E-01,  2.554465537E-12
   8661,  8.661000000E-01,  5.989566048E-12
   8662,  8.662000000E-01,  1.936147504E-13
   8663,  8.663000000E-01,  3.179029305E-12
   8664,  8.664000000E-01,  6.801499034E-12
   8665,  8.665000000E-01,  1.673830779E-12
   8666,  8.666000000E-01,  8.294206467E-12
   8667,  8.667000000E-01,  3.997207947E-12
   8668,  8.668000000E-01,  4.228296532E-12
   8669,  8.669000000E-01,  3.247731402E-13
   8670,  8.670000000E-01,  2.798045433E-12
   8671,  8.671000000E-01,  5.895881439E-12
   8672,  8.672000000E-01, -4.559315165E-13
   8673,  8.673000000E-01,  3.659943442E-12
   8674,  8.674000000E-01,  4.677982394E-12
   8675,  8.675000000E-01,  4.346963327E-12
   8676,  8.676000000E-01,  6.857709713E-12
   8677,  8.677000000E-01, -2.086042710E-12
   8678,  8.678000000E-01,  1.936147423E-12
   8679,  8.679000000E-01,  4.628017154E-12
   8680,  8.680000000E-01,  1.623865647E-12
   8681,  8.681000000E-01,  3.666188880E-12
   8682,  8.682000000E-01,  3.759873489E-12
   8683,  8.683000000E-01,  2.086042710E-12
   8684,  8.684000000E-01,  3.891032028E-12
   8685,  8.685000000E-01,  3.716154121E-12
   8686,  8.686000000E-01,  6.895183209E-12
   8687,  8.687000000E-01,  1.648848159E-12
   8688,  8.688000000E-01,  3.753628051E-12
   8689,  8.689000000E-01,  2.791799777E-12
   8690,  8.690000000E-01,  5.777214210E-12
   8691,  8.691000000E-01,  4.584297785E-12
   8692,  8.692000000E-01,  4.490613176E-12
   8693,  8.693000000E-01,  1.292846906E-12
   8694,  8.694000000E-01,  1.998603919E-13
   8695,  8.695000000E-01,  6.239391382E-12
   8696,  8.696000000E-01,  1.798743446E-12
   8697,  8.697000000E-01,  4.047172753E-12
   8698,  8.698000000E-01,  2.960432030E-12
   8699,  8.699000000E-01,  4.222050660E-12
   8700,  8.700000000E-01,  3.316433283E-12
   8701,  8.701000000E-01,  5.745986152E-12
   8702,  8.702000000E-01,  2.473272238E-12
   8703,  8.703000000E-01,  2.935449410E-12
   8704,  8.704000000E-01,  2.498254858E-12
   8705,  8.705000000E-01,  2.417061560E-12
   8706,  8.706000000E-01,  4.515595797E-12
   8707,  8.707000000E-01,  1.361548894E-12
   8708,  8.708000000E-01,  3.791101547E-12
   8709,  8.709000000E-01,  3.578750143E-12
   8710,  8.710000000E-01,  5.783460082E-12
   8711,  8.711000000E-01,  4.346963327E-12
   8712,  8.712000000E-01,  1.480216015E-12
   8713,  8.713000000E-01,  2.067305962E-12
   8714,  8.714000000E-01,  2.891730041E-12
   8715,  8.715000000E-01,  3.197766271E-12
   8716,  8.716000000E-01,  4.272015901E-12
   8717,  8.717000000E-01,  2.904221351E-12
   8718,  8.718000000E-01,  2.766817157E-12
   8719,  8.719000000E-01,  4.584297785E-12
   8720,  8.720000000E-01,  4.659245212E-12
   8721,  8.721000000E-01,  3.341415903E-12
   8722,  8.722000000E-01,  6.876446461E-12
   8723,  8.723000000E-01,  3.491311190E-12
   8724,  8.724000000E-01,  3.016642708E-12
   8725,  8.725000000E-01,  4.559315165E-12
   8726,  8.726000000E-01,  1.817480411E-12
   8727,  8.727000000E-01, -4.434402335E-13
   8728,  8.728000000E-01,  3.591241454E-12
   8729,  8.729000000E-01,  5.352510969E-12
   8730,  8.730000000E-01,  6.670340495E-12
   8731,  8.731000000E-01,  2.541974227E-12
   8732,  8.732000000E-01,  9.618281649E-13
   8733,  8.733000000E-01,  4.365700509E-12
   8734,  8.734000000E-01,  3.597486892E-12
   8735,  8.735000000E-01,  3.647452132E-12
   8736,  8.736000000E-01,  1.967375698E-12
   8737,  8.737000000E-01,  5.158896314E-12
   8738,  8.738000000E-01,  2.579448157E-12
   8739,  8.739000000E-01,  7.057570132E-13
   8740,  8.740000000E-01,  6.445497348E-12
   8741,  8.741000000E-01, -5.121422492E-13
   8742,  8.742000000E-01,  3.166537995E-12
   8743,  8.743000000E-01,  4.784157879E-12
   8744,  8.744000000E-01,  5.739740714E-12
   8745,  8.745000000E-01,  6.220654634E-12
   8746,  8.746000000E-01, -4.809140824E-13
   8747,  8.747000000E-01,  4.184576730E-12
   8748,  8.748000000E-01,  5.115176945E-12
   8749,  8.749000000E-01,  1.811234810E-13
   8750,  8.750000000E-01,  3.628715167E-12
   8751,  8.751000000E-01,  5.689775474E-12
   8752,  8.752000000E-01,  2.448289835E-12
   8753,  8.753000000E-01,  5.539880187E-12
   8754,  8.754000000E-01,  2.285903238E-12
   8755,  8.755000000E-01,  1.174179786E-12
   8756,  8.756000000E-01,  6.389286669E-12
   8757,  8.757000000E-01,  2.929203755E-12
   8758,  8.758000000E-01,  6.482971278E-12
   8759,  8.759000000E-01,  4.927807728E-12
   8760,  8.760000000E-01,  4.496858615E-13
   8761,  8.761000000E-01,  1.517689837E-12
   8762,  8.762000000E-01,  4.165839982E-12
   8763,  8.763000000E-01,  3.210257581E-12
   8764,  8.764000000E-01,  5.452441016E-12
   8765,  8.765000000E-01,  5.552371497E-12
   8766,  8.766000000E-01,  1.817480411E-12
   8767,  8.767000000E-01,  3.653697570E-12
   8768,  8.768000000E-01,  4.646753902E-12
   8769,  8.769000000E-01,  2.673132765E-12
   8770,  8.770000000E-01,  5.889636001E-12
   8771,  8.771000000E-01,  3.522539248E-12
   8772,  8.772000000E-01,  2.285903238E-12
   8773,  8.773000000E-01,  2.922958100E-12
   8774,  8.774000000E-01,  4.690473270E-12
   8775,  8.775000000E-01,  1.892428055E-12
   8776,  8.776000000E-01,  2.854256111E-12
   8777,  8.777000000E-01,  4.378191820E-12
   8778,  8.778000000E-01,  4.215805222E-12
   8779,  8.779000000E-01,  7.419816497E-12
   8780,  8.780000000E-01, -8.181784785E-13
   8781,  8.781000000E-01,  3.341415903E-12
   8782,  8.782000000E-01,  4.078401245E-12
   8783,  8.783000000E-01,  2.935449410E-12
   8784,  8.784000000E-01,  5.158896314E-12
   8785,  8.785000000E-01,  2.804291088E-12
   8786,  8.786000000E-01,  3.316433283E-12
   8787,  8.787000000E-01,  3.366398306E-12
   8788,  8.788000000E-01,  3.528784903E-12
   8789,  8.789000000E-01,  3.353907213E-12
   8790,  8.790000000E-01,  4.390682696E-12
   8791,  8.791000000E-01,  3.228994329E-12
   8792,  8.792000000E-01,  6.888937771E-12
   8793,  8.793000000E-01,  1.630111302E-12
   8794,  8.794000000E-01,  2.854256111E-12
   8795,  8.795000000E-01,  2.773062812E-12
   8796,  8.796000000E-01,  4.303243959E-12
   8797,  8.797000000E-01,  3.803592857E-12
   8798,  8.798000000E-01,  8.094345506E-12
   8799,  8.799000000E-01, -1.292846906E-12
   8800,  8.800000000E-01,  3.909768776E-12
   8801,  8.801000000E-01,  2.541974227E-12
   8802,  8.802000000E-01,  4.278261339E-12
   8803,  8.803000000E-01,  3.403872236E-12
   8804,  8.804000000E-01,  5.552371497E-12
   8805,  8.805000000E-01,  3.441345950E-12
   8806,  8.806000000E-01,  6.739042484E-12
   8807,  8.807000000E-01,  1.711304601E-12
   8808,  8.808000000E-01,  3.241485639E-12
   8809,  8.809000000E-01,  6.482971278E-12
   8810,  8.810000000E-01,  1.698813291E-12
   8811,  8.811000000E-01,  4.484367305E-12
   8812,  8.812000000E-01,  8.506557438E-12
   8813,  8.813000000E-01,  1.992358318E-12
   8814,  8.814000000E-01,  6.514199336E-12
   8815,  8.815000000E-01,  1.074249630E-12
   8816,  8.816000000E-01,  2.348359571E-12
   8817,  8.817000000E-01,  6.739042484E-12
   8818,  8.818000000E-01, -1.811234810E-13
   8819,  8.819000000E-01,  4.084646683E-12
   8820,  8.820000000E-01,  6.614129817E-12
   8821,  8.821000000E-01,  4.215805222E-12
   8822,  8.822000000E-01,  2.960432030E-12
   8823,  8.823000000E-01,  6.739042484E-12
   8824,  8.824000000E-01,  3.035379673E-12
   8825,  8.825000000E-01,  2.816782398E-12
   8826,  8.826000000E-01,  6.526690646E-12
   8827,  8.827000000E-01,  3.734890869E-12
   8828,  8.828000000E-01,  4.877842488E-12
   8829,  8.829000000E-01,  3.460082915E-12
   8830,  8.830000000E-01,  2.123516640E-12
   8831,  8.831000000E-01,  3.853558098E-12
   8832,  8.832000000E-01,  5.196370244E-12
   8833,  8.833000000E-01,  4.284507211E-12
   8834,  8.834000000E-01,  5.308791601E-12
   8835,  8.835000000E-01,  1.892428055E-12
   8836,  8.836000000E-01,  2.585693812E-12
   8837,  8.837000000E-01,  6.970131070E-12
   8838,  8.838000000E-01,  9.930563316E-13
   8839,  8.839000000E-01,  3.603732547E-12
   8840,  8.840000000E-01,  6.258128564E-12
   8841,  8.841000000E-01,  2.947940720E-12
   8842,  8.842000000E-01,  2.417061560E-12
   8843,  8.843000000E-01,  1.761269624E-12
   8844,  8.844000000E-01,  7.794554932E-12
   8845,  8.845000000E-01,  2.810536634E-13
   8846,  8.846000000E-01,  4.390682696E-12
   8847,  8.847000000E-01,  2.516991823E-12
   8848,  8.848000000E-01,  4.659245212E-12
   8849,  8.849000000E-01,  5.908372749E-12
   8850,  8.850000000E-01,  3.903523338E-12
   8851,  8.851000000E-01,  4.709210452E-12
   8852,  8.852000000E-01,  1.823726066E-12
   8853,  8.853000000E-01,  3.934751288E-13
   8854,  8.854000000E-01,  3.934751396E-12
   8855,  8.855000000E-01,  5.964583428E-12
   8856,  8.856000000E-01,  4.365700509E-12
   8857,  8.857000000E-01,  5.808442703E-12
   8858,  8.858000000E-01,  1.886182400E-12
   8859,  8.859000000E-01,  2.660641455E-12
   8860,  8.860000000E-01,  6.664094623E-12
   8861,  8.861000000E-01,  5.421212958E-12
   8862,  8.862000000E-01,  5.639810233E-12
   8863,  8.863000000E-01,  5.602336303E-12
   8864,  8.864000000E-01,  2.929203755E-12
   8865,  8.865000000E-01,  1.567654969E-12
   8866,  8.866000000E-01,  2.098534020E-12
   8867,  8.867000000E-01,  3.066607732E-12
   8868,  8.868000000E-01,  6.395532541E-12
   8869,  8.869000000E-01,  5.883390129E-12
   8870,  8.870000000E-01,  3.772364799E-12
   8871,  8.871000000E-01,  3.535030558E-12
   8872,  8.872000000E-01,  4.222050660E-12
   8873,  8.873000000E-01,  1.692567636E-12
   8874,  8.874000000E-01,  8.974980481E-12
   8875,  8.875000000E-01,  2.348359571E-12
   8876,  8.876000000E-01,  4.228296532E-12
   8877,  8.877000000E-01, -9.430911998E-13
   8878,  8.878000000E-01,  2.816782398E-12
   8879,  8.879000000E-01,  6.726551174E-12
   8880,  8.880000000E-01, -7.744590017E-13
   8881,  8.881000000E-01,  4.265770029E-12
   8882,  8.882000000E-01,  2.791799777E-12
   8883,  8.883000000E-01,  7.045078496E-12
   8884,  8.884000000E-01,  3.609978202E-12
   8885,  8.885000000E-01,  1.523935492E-12
   8886,  8.886000000E-01,  3.303941972E-12
   8887,  8.887000000E-01,  2.079797055E-12
   8888,  8.888000000E-01,  4.109629304E-12
   8889,  8.889000000E-01,  3.122818627E-12
   8890,  8.890000000E-01,  4.846614429E-12
   8891,  8.891000000E-01,  4.353209199E-12
   8892,  8.892000000E-01,  3.791101547E-12
   8893,  8.893000000E-01,  3.216503019E-12
   8894,  8.894000000E-01,  3.672434752E-12
   8895,  8.895000000E-01,  4.815386371E-12
   8896,  8.896000000E-01,  4.890333798E-12
   8897,  8.897000000E-01,  2.704360824E-12
   8898,  8.898000000E-01,  6.607883945E-12
   8899,  8.899000000E-01,  2.885484386E-12
   8900,  8.900000000E-01,  3.566258833E-12
   8901,  8.901000000E-01,  3.503802500E-12
   8902,  8.902000000E-01,  3.004151398E-12
   8903,  8.903000000E-01,  4.734193072E-12
   8904,  8.904000000E-01,  4.097137993E-12
   8905,  8.905000000E-01,  3.828575477E-12
   8906,  8.906000000E-01,  4.003453385E-12
   8907,  8.907000000E-01,  4.840368557E-12
   8908,  8.908000000E-01,  3.522539248E-12
   8909,  8.909000000E-01,  3.934751396E-12
   8910,  8.910000000E-01,  4.665491084E-12
   8911,  8.911000000E-01,  3.634960822E-12
   8912,  8.912000000E-01,  4.740438510E-12
   8913,  8.913000000E-01,  3.653697570E-12
   8914,  8.914000000E-01,  3.791101547E-12
   8915,  8.915000000E-01,  2.785554122E-12
   8916,  8.916000000E-01,  4.047172753E-12
   8917,  8.917000000E-01,  5.102685635E-12
   8918,  8.918000000E-01,  8.319188220E-12
   8919,  8.919000000E-01, -5.246335050E-13
   8920,  8.920000000E-01,  2.648150145E-12
   8921,  8.921000000E-01,  4.247033281E-12
   8922,  8.922000000E-01,  4.303243959E-12
   8923,  8.923000000E-01,  4.721701762E-12
   8924,  8.924000000E-01,  4.034681443E-12
   8925,  8.925000000E-01,  3.016642708E-12
   8926,  8.926000000E-01,  3.478819880E-12
   8927,  8.927000000E-01,  4.515595797E-12
   8928,  8.928000000E-01,  3.072853387E-12
   8929,  8.929000000E-01,  3.922260086E-12
   8930,  8.930000000E-01,  8.431610445E-12
   8931,  8.931000000E-01,  2.473272238E-12
   8932,  8.932000000E-01,  2.348359571E-12
   8933,  8.933000000E-01,  3.978470765E-12
   8934,  8.934000000E-01,  2.448289835E-12
   8935,  8.935000000E-01,  3.147801030E-12
   8936,  8.936000000E-01,  1.767515279E-12
   8937,  8.937000000E-01,  6.470479968E-12
   8938,  8.938000000E-01,  2.467026583E-12
   8939,  8.939000000E-01,  4.315735269E-12
   8940,  8.940000000E-01,  5.227598302E-12
   8941,  8.941000000E-01,  2.910467006E-12
   8942,  8.942000000E-01,  6.395532541E-12
   8943,  8.943000000E-01, -9.680737115E-13
   8944,  8.944000000E-01,  5.315037039E-12
   8945,  8.945000000E-01,  4.821631809E-12
   8946,  8.946000000E-01,  7.176237035E-12
   8947,  8.947000000E-01,  2.929203755E-12
   8948,  8.948000000E-01,  2.991660088E-12
   8949,  8.949000000E-01,  5.327528349E-12
   8950,  8.950000000E-01,  1.917410675E-12
   8951,  8.951000000E-01,  6.364304049E-12
   8952,  8.952000000E-01,  5.221352430E-12
   8953,  8.953000000E-01,  4.609280405E-12
   8954,  8.954000000E-01,  3.684926062E-12
   8955,  8.955000000E-01,  1.498952872E-12
   8956,  8.956000000E-01,  4.321980707E-12
   8957,  8.957000000E-01,  3.859803536E-12
   8958,  8.958000000E-01,  1.249127429E-12
   8959,  8.959000000E-01,  4.852859867E-12
   8960,  8.960000000E-01,  6.114478715E-12
   8961,  8.961000000E-01,  3.828575477E-12
   8962,  8.962000000E-01,  3.903523338E-12
   8963,  8.963000000E-01,  7.613431587E-12
   8964,  8.964000000E-01,  1.280355596E-12
   8965,  8.965000000E-01,  4.859105739E-12
   8966,  8.966000000E-01,  3.684926062E-12
   8967,  8.967000000E-01,  3.997207947E-12
   8968,  8.968000000E-01,  6.501708460E-12
   8969,  8.969000000E-01,  3.659943442E-12
   8970,  8.970000000E-01,  1.530181147E-12
   8971,  8.971000000E-01,  3.641206260E-12
   8972,  8.972000000E-01,  5.190124372E-12
   8973,  8.973000000E-01,  2.954186375E-12
   8974,  8.974000000E-01,  9.305999547E-12
   8975,  8.975000000E-01,  4.215805222E-12
   8976,  8.976000000E-01, -7.057570132E-13
   8977,  8.977000000E-01,  3.453837260E-12
   8978,  8.978000000E-01,  3.235239984E-12
   8979,  8.979000000E-01,  2.185972974E-12
   8980,  8.980000000E-01,  4.784157879E-12
   8981,  8.981000000E-01,  5.802196831E-12
   8982,  8.982000000E-01,  5.995811486E-13
   8983,  8.983000000E-01,  5.340019659E-12
   8984,  8.984000000E-01,  5.290054853E-12
   8985,  8.985000000E-01,  2.635658835E-12
   8986,  8.986000000E-01,  3.247731294E-12
   8987,  8.987000000E-01,  4.809140499E-12
   8988,  8.988000000E-01,  7.850766044E-12
   8989,  8.989000000E-01,  5.733494842E-12
   8990,  8.990000000E-01,  7.494764358E-13
   8991,  8.991000000E-01,  1.879936744E-12
   8992,  8.992000000E-01,  4.984018406E-12
   8993,  8.993000000E-01,  2.104779675E-12
   8994,  8.994000000E-01,  6.532936518E-12
   8995,  8.995000000E-01,  6.333075991E-12
   8996,  8.996000000E-01,  3.497556845E-12
   8997,  8.997000000E-01,  2.991660088E-12
   8998,  8.998000000E-01,  3.154046685E-12
   8999,  8.999000000E-01,  3.385135271E-12
   9000,  9.000000000E-01,  5.096439763E-12
   9001,  9.001000000E-01,  7.188728345E-12
   9002,  9.002000000E-01,  3.997207947E-12
   9003,  9.003000000E-01,  3.728645431E-12
   9004,  9.004000000E-01,  3.097836007E-12
   9005,  9.005000000E-01,  2.704360824E-12
   9006,  9.006000000E-01,  1.592637480E-12
   9007,  9.007000000E-01,  4.571806475E-12
   9008,  9.008000000E-01,  3.091590352E-12
   9009,  9.009000000E-01,  6.676585933E-12
   9010,  9.010000000E-01,  3.204011926E-12
   9011,  9.011000000E-01,  2.904221351E-12
   9012,  9.012000000E-01,  4.390682696E-12
   9013,  9.013000000E-01,  4.040927315E-12
   9014,  9.014000000E-01,  3.054116638E-12
   9015,  9.015000000E-01,  2.947940720E-12
   9016,  9.016000000E-01,  4.609280405E-12
   9017,  9.017000000E-01,  1.392777061E-12
   9018,  9.018000000E-01,  1.861199779E-12
   9019,  9.019000000E-01,  6.039531288E-12
   9020,  9.020000000E-01,  5.058965941E-13
   9021,  9.021000000E-01,  2.854256111E-12
   9022,  9.022000000E-01,  3.916014648E-12
   9023,  9.023000000E-01,  7.138763105E-12
   9024,  9.024000000E-01,  2.648150145E-12
   9025,  9.025000000E-01,  4.871596833E-13
   9026,  9.026000000E-01,  2.516991823E-12
   9027,  9.027000000E-01,  3.716154121E-12
   9028,  9.028000000E-01,  2.804291088E-12
   9029,  9.029000000E-01,  3.291450662E-12
   9030,  9.030000000E-01,  5.077703015E-12
   9031,  9.031000000E-01,  4.428156626E-12
   9032,  9.032000000E-01,  4.628017154E-12
   9033,  9.033000000E-01,  3.709908249E-12
   9034,  9.034000000E-01,  2.473272238E-12
   9035,  9.035000000E-01,  4.590543223E-12
   9036,  9.036000000E-01,  7.188728345E-12
   9037,  9.037000000E-01,  1.161688475E-12
   9038,  9.038000000E-01,  3.422609201E-12
   9039,  9.039000000E-01,  2.373342191E-12
   9040,  9.040000000E-01,  3.291450662E-12
   9041,  9.041000000E-01,  4.034681443E-12
   9042,  9.042000000E-01,  3.578750143E-12
   9043,  9.043000000E-01,  4.153348672E-12
   9044,  9.044000000E-01,  5.121422383E-12
   9045,  9.045000000E-01,  3.210257581E-12
   9046,  9.046000000E-01,  3.416363546E-12
   9047,  9.047000000E-01,  5.127668255E-12
   9048,  9.048000000E-01,  3.503802500E-12
   9049,  9.049000000E-01,  3.204011926E-12
   9050,  9.050000000E-01,  4.028436005E-12
   9051,  9.051000000E-01,  4.578051913E-12
   9052,  9.052000000E-01,  3.666188880E-12
   9053,  9.053000000E-01,  3.722399559E-12
   9054,  9.054000000E-01,  3.310187627E-12
   9055,  9.055000000E-01,  2.148499260E-12
   9056,  9.056000000E-01,  3.659943442E-12
   9057,  9.057000000E-01,  5.446195578E-12
   9058,  9.058000000E-01,  8.319188220E-12
   9059,  9.059000000E-01,  1.567654969E-12
   9060,  9.060000000E-01,  1.923656330E-12
   9061,  9.061000000E-01,  3.122818627E-12
   9062,  9.062000000E-01,  3.947242706E-12
   9063,  9.063000000E-01,  2.385833284E-12
   9064,  9.064000000E-01,  3.547521868E-12
   9065,  9.065000000E-01,  4.565560603E-12
   9066,  9.066000000E-01,  3.566258833E-12
   9067,  9.067000000E-01,  6.295602061E-12
   9068,  9.068000000E-01,  4.296998521E-12
   9069,  9.069000000E-01,  2.479517893E-12
   9070,  9.070000000E-01,  3.422609201E-12
   9071,  9.071000000E-01,  4.934053166E-12
   9072,  9.072000000E-01,  4.015944695E-12
   9073,  9.073000000E-01,  2.879238731E-12
   9074,  9.074000000E-01,  2.492009203E-12
   9075,  9.075000000E-01,  5.346265531E-12
   9076,  9.076000000E-01,  4.846614429E-12
   9077,  9.077000000E-01,  2.548219882E-12
   9078,  9.078000000E-01,  4.977772968E-12
   9079,  9.079000000E-01,  4.465630556E-12
   9080,  9.080000000E-01,  2.516991823E-12
   9081,  9.081000000E-01,  5.027737775E-12
   9082,  9.082000000E-01,  3.366398306E-12
   9083,  9.083000000E-01,  4.403174006E-12
   9084,  9.084000000E-01,  4.303243959E-12
[truncated: 1,800,262 more chars]
